# Supplementary material for: Citation analytics: Data exploration and comparative analyses of CiteScores of Open Access and Subscription-Based publications indexed in Scopus (2014–2016)
Source: Data Brief. 2018 May 9;19:198–213. doi: 10.1016/j.dib.2018.05.005 (PMC5993002; doi:10.1016/j.dib.2018.05.005)
Supplement: Supplementary file 2 — Supplementary material [file mmc2.xlsx]

## Sheet: Open Access Publications
Publication ID	2014 CiteScore	2015 CiteScore	2016 CiteScore	Source Type
OA00001	0.44	0.38	0.38	Open Access Journal
OA00002	0.32	0.38	0.46	Open Access Journal
OA00003	0.16	0.43	0.32	Open Access Journal
OA00004	2.28	2.10	2.25	Open Access Journal
OA00005	0.93	0.62	0.59	Open Access Journal
OA00006	0.76	1.08	0.98	Open Access Journal
OA00007	0.00	0.00	0.05	Open Access Journal
OA00008	0.83	0.98	0.89	Open Access Journal
OA00009	0.37	0.43	0.45	Open Access Journal
OA00010	0.35	0.30	0.52	Open Access Journal
OA00011	0.06	0.09	0.17	Open Access Journal
OA00012	0.09	0.10	0.04	Open Access Journal
OA00013	0.00	0.00	0.03	Open Access Journal
OA00014	1.41	1.62	1.41	Open Access Journal
OA00015	0.95	0.63	0.51	Open Access Journal
OA00016	0.78	0.84	0.93	Open Access Journal
OA00017	0.85	0.76	0.79	Open Access Journal
OA00018	0.75	0.99	0.93	Open Access Journal
OA00019	0.49	0.52	0.64	Open Access Journal
OA00020	1.50	1.58	1.59	Open Access Journal
OA00021	0.29	0.18	0.21	Open Access Journal
OA00022	0.12	0.16	0.25	Open Access Journal
OA00023	0.55	0.74	0.79	Open Access Journal
OA00024	0.74	1.40	1.15	Open Access Journal
OA00025	0.18	0.24	0.51	Open Access Journal
OA00026	0.62	0.69	0.78	Open Access Journal
OA00027	1.47	1.22	0.90	Open Access Journal
OA00028	0.07	0.00	0.12	Open Access Journal
OA00029	0.93	0.66	0.81	Open Access Journal
OA00030	0.68	0.58	0.81	Open Access Journal
OA00031	0.43	0.65	0.60	Open Access Journal
OA00032	0.32	0.44	0.50	Open Access Journal
OA00033	0.04	0.04	0.10	Open Access Journal
OA00034	0.68	0.73	0.72	Open Access Journal
OA00035	0.20	0.00	0.27	Open Access Journal
OA00036	0.62	0.60	0.75	Open Access Journal
OA00037	1.95	1.78	1.75	Open Access Journal
OA00038	2.44	3.32	3.02	Open Access Journal
OA00039	1.79	2.05	2.26	Open Access Journal
OA00040	2.94	2.92	2.89	Open Access Journal
OA00041	0.85	0.65	0.70	Open Access Journal
OA00042	0.26	0.65	0.69	Open Access Journal
OA00043	1.50	1.47	1.17	Open Access Journal
OA00044	1.91	1.64	1.68	Open Access Journal
OA00045	0.43	0.48	0.14	Open Access Journal
OA00046	1.37	1.85	1.55	Open Access Journal
OA00047	1.00	1.00	0.98	Open Access Journal
OA00048	0.35	0.36	0.35	Open Access Journal
OA00049	1.59	1.15	1.02	Open Access Journal
OA00050	0.98	1.61	1.51	Open Access Journal
OA00051	0.54	0.46	0.64	Open Access Journal
OA00052	0.33	0.34	0.46	Open Access Journal
OA00053	0.10	0.12	0.21	Open Access Journal
OA00054	0.00	0.06	0.01	Open Access Journal
OA00055	0.64	0.56	0.50	Open Access Journal
OA00056	1.05	1.70	1.04	Open Access Journal
OA00057	1.13	1.28	1.10	Open Access Journal
OA00058	0.19	0.18	0.27	Open Access Journal
OA00059	0.16	0.06	0.06	Open Access Journal
OA00060	0.28	0.35	0.37	Open Access Journal
OA00061	0.41	0.61	0.65	Open Access Journal
OA00062	0.70	0.48	0.45	Open Access Journal
OA00063	1.54	0.98	1.01	Open Access Journal
OA00064	0.42	0.43	0.55	Open Access Journal
OA00065	0.55	0.57	0.92	Open Access Journal
OA00066	0.34	0.54	0.30	Open Access Journal
OA00067	1.15	1.56	2.10	Open Access Journal
OA00068	0.79	0.91	1.53	Open Access Journal
OA00069	0.50	0.57	0.59	Open Access Journal
OA00070	0.62	0.55	0.26	Open Access Journal
OA00071	1.08	0.98	1.48	Open Access Journal
OA00072	0.57	0.76	0.97	Open Access Journal
OA00073	0.39	0.53	1.24	Open Access Journal
OA00074	1.85	1.40	1.56	Open Access Journal
OA00075	0.65	0.67	0.59	Open Access Journal
OA00076	0.45	0.77	0.58	Open Access Journal
OA00077	1.19	0.96	0.93	Open Access Journal
OA00078	0.81	0.88	0.81	Open Access Journal
OA00079	0.70	0.68	0.66	Open Access Journal
OA00080	0.70	0.61	0.87	Open Access Journal
OA00081	1.21	0.83	0.98	Open Access Journal
OA00082	2.42	2.33	2.03	Open Access Journal
OA00083	1.85	1.44	1.38	Open Access Journal
OA00084	0.99	1.86	2.74	Open Access Journal
OA00085	0.63	0.76	0.91	Open Access Journal
OA00086	0.79	0.77	0.55	Open Access Journal
OA00087	0.63	0.64	0.76	Open Access Journal
OA00088	1.36	1.48	1.58	Open Access Journal
OA00089	0.92	1.05	1.21	Open Access Journal
OA00090	0.27	0.58	0.44	Open Access Journal
OA00091	0.71	0.62	0.93	Open Access Journal
OA00092	1.42	1.30	1.35	Open Access Journal
OA00093	0.99	0.76	0.52	Open Access Journal
OA00094	0.75	1.10	0.30	Open Access Journal
OA00095	2.51	2.33	2.26	Open Access Journal
OA00096	0.79	0.82	0.62	Open Access Journal
OA00097	0.43	0.38	0.81	Open Access Journal
OA00098	0.37	0.28	0.34	Open Access Journal
OA00099	0.79	0.95	1.00	Open Access Journal
OA00100	1.72	1.75	1.20	Open Access Journal
OA00101	2.13	2.16	1.29	Open Access Journal
OA00102	0.95	1.76	2.81	Open Access Journal
OA00103	0.62	0.97	0.39	Open Access Book Series
OA00104	0.53	0.72	0.60	Open Access Journal
OA00105	0.37	0.47	0.37	Open Access Journal
OA00106	0.05	0.11	0.08	Open Access Journal
OA00107	0.43	0.55	0.50	Open Access Journal
OA00108	0.41	0.66	0.46	Open Access Journal
OA00109	0.13	0.13	0.31	Open Access Journal
OA00110	0.69	0.09	0.78	Open Access Journal
OA00111	0.33	0.19	0.24	Open Access Journal
OA00112	0.77	0.67	0.72	Open Access Journal
OA00113	0.77	0.85	0.45	Open Access Journal
OA00114	3.59	4.10	4.49	Open Access Journal
OA00115	6.16	6.28	6.39	Open Access Journal
OA00116	1.17	1.57	1.89	Open Access Journal
OA00117	0.86	0.67	0.93	Open Access Journal
OA00118	0.40	0.55	0.48	Open Access Journal
OA00119	0.56	0.31	0.59	Open Access Journal
OA00120	0.41	0.40	0.65	Open Access Journal
OA00121	0.11	0.12	0.32	Open Access Journal
OA00122	0.23	0.28	0.36	Open Access Journal
OA00123	1.10	1.12	0.93	Open Access Journal
OA00124	1.82	1.68	2.10	Open Access Journal
OA00125	2.00	1.71	1.40	Open Access Journal
OA00126	1.32	1.51	2.55	Open Access Journal
OA00127	1.38	1.17	1.32	Open Access Journal
OA00128	0.38	0.37	0.41	Open Access Journal
OA00129	0.13	0.34	0.29	Open Access Journal
OA00130	0.02	0.03	0.09	Open Access Journal
OA00131	0.60	0.72	0.41	Open Access Journal
OA00132	1.56	1.84	1.89	Open Access Journal
OA00133	0.25	0.24	0.32	Open Access Journal
OA00134	1.06	1.07	1.15	Open Access Journal
OA00135	2.36	1.65	1.86	Open Access Journal
OA00136	2.20	1.75	2.21	Open Access Journal
OA00137	2.14	1.57	2.39	Open Access Journal
OA00138	2.46	2.09	2.55	Open Access Journal
OA00139	1.00	0.59	0.67	Open Access Journal
OA00140	0.14	0.13	0.21	Open Access Journal
OA00141	3.47	4.75	5.61	Open Access Journal
OA00142	1.37	1.38	2.15	Open Access Journal
OA00143	0.31	0.24	0.33	Open Access Journal
OA00144	0.12	0.16	0.17	Open Access Journal
OA00145	8.50	7.00	0.76	Open Access Journal
OA00146	0.36	0.70	0.90	Open Access Journal
OA00147	0.86	0.96	1.19	Open Access Journal
OA00148	0.93	1.43	1.16	Open Access Journal
OA00149	3.57	3.56	3.09	Open Access Journal
OA00150	0.13	0.14	0.11	Open Access Journal
OA00151	0.65	0.81	1.17	Open Access Journal
OA00152	0.95	0.89	1.05	Open Access Journal
OA00153	0.46	0.57	0.56	Open Access Journal
OA00154	0.69	0.76	1.03	Open Access Journal
OA00155	0.70	0.84	0.69	Open Access Journal
OA00156	0.17	0.09	0.15	Open Access Journal
OA00157	1.48	1.70	1.37	Open Access Journal
OA00158	1.46	1.20	1.17	Open Access Journal
OA00159	1.46	1.83	1.86	Open Access Journal
OA00160	1.60	1.94	1.80	Open Access Journal
OA00161	1.66	1.53	1.58	Open Access Journal
OA00162	0.92	0.90	0.64	Open Access Journal
OA00163	0.74	1.66	1.46	Open Access Journal
OA00164	0.74	0.81	0.79	Open Access Journal
OA00165	0.30	0.14	0.18	Open Access Journal
OA00166	1.56	1.72	1.75	Open Access Journal
OA00167	1.32	1.23	1.07	Open Access Journal
OA00168	0.65	0.71	0.79	Open Access Journal
OA00169	0.63	0.83	0.75	Open Access Journal
OA00170	0.61	0.60	0.52	Open Access Journal
OA00171	2.31	2.69	3.04	Open Access Journal
OA00172	1.11	1.02	0.98	Open Access Journal
OA00173	2.90	3.03	2.73	Open Access Journal
OA00174	0.63	0.94	1.04	Open Access Journal
OA00175	0.40	1.10	1.61	Open Access Journal
OA00176	1.86	1.92	1.74	Open Access Journal
OA00177	1.15	1.20	0.93	Open Access Journal
OA00178	2.25	1.93	2.31	Open Access Journal
OA00179	0.72	0.74	0.82	Open Access Journal
OA00180	3.85	3.70	4.23	Open Access Journal
OA00181	1.35	1.48	1.57	Open Access Journal
OA00182	0.46	0.39	0.28	Open Access Journal
OA00183	0.15	0.15	0.09	Open Access Journal
OA00184	0.15	0.52	0.76	Open Access Journal
OA00185	0.75	0.79	0.64	Open Access Journal
OA00186	0.91	1.19	1.15	Open Access Journal
OA00187	0.79	0.51	0.56	Open Access Journal
OA00188	1.33	1.74	1.80	Open Access Journal
OA00189	0.33	0.17	0.35	Open Access Journal
OA00190	0.23	0.16	0.34	Open Access Journal
OA00191	1.28	1.18	1.32	Open Access Journal
OA00192	1.32	1.18	1.29	Open Access Journal
OA00193	0.19	0.15	0.23	Open Access Journal
OA00194	0.56	0.57	0.53	Open Access Journal
OA00195	0.19	0.25	0.71	Open Access Journal
OA00196	3.22	2.62	2.62	Open Access Journal
OA00197	0.05	0.21	0.15	Open Access Journal
OA00198	0.10	0.00	0.02	Open Access Journal
OA00199	1.54	1.82	2.22	Open Access Journal
OA00200	2.90	3.76	3.67	Open Access Journal
OA00201	1.20	1.17	0.79	Open Access Journal
OA00202	1.74	3.51	5.00	Open Access Journal
OA00203	1.23	1.24	1.31	Open Access Journal
OA00204	0.43	0.59	0.94	Open Access Journal
OA00205	0.55	0.79	1.09	Open Access Journal
OA00206	0.76	0.53	0.78	Open Access Journal
OA00207	0.41	0.20	0.33	Open Access Journal
OA00208	0.00	0.00	0.12	Open Access Journal
OA00209	0.32	0.24	0.31	Open Access Journal
OA00210	1.22	0.86	0.88	Open Access Journal
OA00211	0.21	0.34	1.03	Open Access Journal
OA00212	2.17	1.56	1.72	Open Access Journal
OA00213	2.25	2.25	2.19	Open Access Journal
OA00214	1.44	1.41	1.82	Open Access Journal
OA00215	1.39	1.93	2.45	Open Access Journal
OA00216	0.21	0.23	0.29	Open Access Journal
OA00217	0.22	0.41	0.76	Open Access Journal
OA00218	2.17	2.40	2.77	Open Access Journal
OA00219	0.19	0.34	0.50	Open Access Journal
OA00220	0.10	0.09	0.07	Open Access Journal
OA00221	1.81	2.45	1.78	Open Access Journal
OA00222	0.06	0.07	0.17	Open Access Journal
OA00223	0.71	0.72	0.59	Open Access Journal
OA00224	0.42	0.39	0.44	Open Access Journal
OA00225	0.90	0.97	1.15	Open Access Journal
OA00226	0.74	0.46	0.42	Open Access Journal
OA00227	1.28	1.39	0.78	Open Access Journal
OA00228	0.25	0.34	0.49	Open Access Journal
OA00229	0.68	2.51	3.11	Open Access Journal
OA00230	0.76	0.62	0.49	Open Access Journal
OA00231	2.18	1.95	1.83	Open Access Journal
OA00232	1.34	1.19	0.85	Open Access Journal
OA00233	1.12	1.16	1.04	Open Access Journal
OA00234	0.32	0.67	0.47	Open Access Journal
OA00235	1.68	2.00	1.84	Open Access Journal
OA00236	0.46	0.55	0.54	Open Access Journal
OA00237	0.50	0.54	0.60	Open Access Journal
OA00238	0.01	0.01	0.12	Open Access Journal
OA00239	0.23	0.32	0.30	Open Access Journal
OA00240	0.28	0.23	0.25	Open Access Journal
OA00241	0.41	0.62	0.37	Open Access Journal
OA00242	0.01	0.01	0.03	Open Access Journal
OA00243	0.06	0.17	0.23	Open Access Journal
OA00244	0.16	0.09	0.06	Open Access Journal
OA00245	0.78	0.76	0.77	Open Access Journal
OA00246	0.04	0.05	0.05	Open Access Journal
OA00247	3.89	3.94	3.65	Open Access Journal
OA00248	1.54	1.75	2.40	Open Access Journal
OA00249	1.01	1.24	1.28	Open Access Journal
OA00250	0.05	0.00	0.11	Open Access Journal
OA00251	0.80	0.87	0.98	Open Access Journal
OA00252	0.71	0.76	0.93	Open Access Journal
OA00253	0.40	0.35	0.33	Open Access Journal
OA00254	0.36	0.44	0.40	Open Access Journal
OA00255	0.21	0.16	0.21	Open Access Journal
OA00256	0.14	0.11	0.07	Open Access Journal
OA00257	2.02	2.06	1.88	Open Access Journal
OA00258	0.74	0.63	0.51	Open Access Journal
OA00259	0.69	1.55	3.86	Open Access Journal
OA00260	0.40	0.68	0.41	Open Access Journal
OA00261	0.44	0.54	0.90	Open Access Journal
OA00262	1.18	1.24	1.18	Open Access Journal
OA00263	1.01	0.91	0.93	Open Access Journal
OA00264	0.63	0.66	0.74	Open Access Journal
OA00265	0.98	1.24	1.01	Open Access Journal
OA00266	2.77	2.23	1.87	Open Access Journal
OA00267	0.25	0.34	0.49	Open Access Journal
OA00268	1.84	1.57	1.82	Open Access Journal
OA00269	1.01	1.02	1.32	Open Access Journal
OA00270	0.81	0.97	0.99	Open Access Journal
OA00271	0.76	0.98	1.28	Open Access Journal
OA00272	0.17	0.22	0.12	Open Access Journal
OA00273	0.69	0.94	0.92	Open Access Journal
OA00274	2.57	2.60	2.35	Open Access Journal
OA00275	0.04	0.04	0.05	Open Access Journal
OA00276	0.27	0.08	0.15	Open Access Journal
OA00277	1.51	1.50	1.80	Open Access Journal
OA00278	5.17	5.19	5.72	Open Access Journal
OA00279	3.22	3.37	3.59	Open Access Journal
OA00280	1.90	1.68	1.75	Open Access Journal
OA00281	0.88	0.88	0.55	Open Access Journal
OA00282	1.46	1.96	1.42	Open Access Journal
OA00283	0.58	0.44	0.54	Open Access Journal
OA00284	0.58	0.74	0.91	Open Access Journal
OA00285	0.21	0.95	0.59	Open Access Journal
OA00286	1.15	0.97	1.02	Open Access Journal
OA00287	0.43	0.47	0.52	Open Access Journal
OA00288	0.44	0.82	0.40	Open Access Journal
OA00289	0.22	0.26	0.54	Open Access Journal
OA00290	0.78	1.16	0.71	Open Access Journal
OA00291	0.45	0.52	0.63	Open Access Journal
OA00292	2.34	2.56	2.36	Open Access Journal
OA00293	0.72	0.76	0.69	Open Access Journal
OA00294	0.22	0.14	0.30	Open Access Journal
OA00295	0.09	0.28	0.12	Open Access Journal
OA00296	1.33	1.70	1.94	Open Access Journal
OA00297	0.84	0.83	1.30	Open Access Journal
OA00298	0.27	0.33	0.12	Open Access Journal
OA00299	0.63	0.55	0.35	Open Access Journal
OA00300	0.49	0.55	0.63	Open Access Journal
OA00301	0.18	0.40	0.73	Open Access Journal
OA00302	0.18	0.46	0.47	Open Access Journal
OA00303	0.07	0.11	0.13	Open Access Journal
OA00304	0.31	0.40	0.36	Open Access Journal
OA00305	0.11	0.10	0.12	Open Access Journal
OA00306	1.25	0.77	0.69	Open Access Journal
OA00307	0.69	0.26	0.28	Open Access Journal
OA00308	0.43	0.34	0.17	Open Access Journal
OA00309	0.30	0.36	0.53	Open Access Journal
OA00310	0.27	0.49	0.88	Open Access Journal
OA00311	2.17	2.36	2.46	Open Access Journal
OA00312	1.62	1.66	1.71	Open Access Journal
OA00313	2.67	3.05	2.86	Open Access Journal
OA00314	2.75	2.72	2.56	Open Access Journal
OA00315	0.06	0.00	0.05	Open Access Journal
OA00316	0.10	0.23	0.06	Open Access Journal
OA00317	0.04	0.08	0.00	Open Access Journal
OA00318	0.46	0.37	0.28	Open Access Journal
OA00319	0.14	0.15	0.16	Open Access Journal
OA00320	0.81	0.29	0.36	Open Access Journal
OA00321	0.14	0.02	0.14	Open Access Journal
OA00322	2.20	2.37	1.61	Open Access Journal
OA00323	2.21	2.14	1.53	Open Access Journal
OA00324	4.03	4.04	4.25	Open Access Journal
OA00325	1.63	2.27	2.51	Open Access Journal
OA00326	1.86	1.83	2.12	Open Access Journal
OA00327	1.95	1.62	1.65	Open Access Journal
OA00328	2.00	1.76	2.06	Open Access Journal
OA00329	1.33	1.96	1.51	Open Access Journal
OA00330	3.37	3.38	3.40	Open Access Journal
OA00331	1.74	2.78	3.02	Open Access Journal
OA00332	4.01	4.58	2.77	Open Access Journal
OA00333	4.53	4.38	4.77	Open Access Journal
OA00334	0.75	1.13	1.49	Open Access Journal
OA00335	2.39	2.32	1.98	Open Access Journal
OA00336	1.29	1.77	2.32	Open Access Journal
OA00337	0.51	0.54	0.56	Open Access Journal
OA00338	0.05	0.20	0.16	Open Access Journal
OA00339	2.02	1.67	2.01	Open Access Journal
OA00340	1.91	2.13	2.19	Open Access Journal
OA00341	3.86	4.07	3.80	Open Access Journal
OA00342	1.38	1.20	1.26	Open Access Journal
OA00343	0.09	0.26	0.32	Open Access Journal
OA00344	1.00	3.08	1.67	Open Access Journal
OA00345	2.00	2.05	1.74	Open Access Journal
OA00346	1.67	1.43	1.53	Open Access Journal
OA00347	1.31	2.29	1.80	Open Access Journal
OA00348	1.91	2.06	1.87	Open Access Journal
OA00349	2.04	2.37	2.83	Open Access Journal
OA00350	0.61	0.67	0.87	Open Access Journal
OA00351	0.26	0.15	0.15	Open Access Journal
OA00352	0.35	0.33	0.82	Open Access Journal
OA00353	0.67	0.62	0.62	Open Access Journal
OA00354	0.15	0.12	0.16	Open Access Journal
OA00355	0.06	0.20	0.48	Open Access Journal
OA00356	2.61	2.96	2.84	Open Access Journal
OA00357	0.55	0.95	0.83	Open Access Journal
OA00358	2.28	2.77	2.74	Open Access Journal
OA00359	1.85	1.79	1.71	Open Access Journal
OA00360	1.75	1.51	1.34	Open Access Journal
OA00361	2.91	2.77	2.54	Open Access Journal
OA00362	4.11	4.46	4.61	Open Access Journal
OA00363	1.36	0.73	1.93	Open Access Journal
OA00364	2.41	2.28	2.66	Open Access Journal
OA00365	3.73	3.72	3.56	Open Access Journal
OA00366	2.16	2.35	2.01	Open Access Journal
OA00367	2.57	2.74	2.86	Open Access Journal
OA00368	1.94	1.88	2.39	Open Access Journal
OA00369	2.49	2.58	2.51	Open Access Journal
OA00370	2.04	2.16	2.18	Open Access Journal
OA00371	2.71	2.49	2.11	Open Access Journal
OA00372	1.20	1.59	1.50	Open Access Journal
OA00373	2.07	2.51	2.70	Open Access Journal
OA00374	2.03	2.09	1.51	Open Access Journal
OA00375	2.23	2.15	2.17	Open Access Journal
OA00376	3.42	3.37	3.12	Open Access Journal
OA00377	2.03	1.96	2.01	Open Access Journal
OA00378	2.90	2.68	2.62	Open Access Journal
OA00379	2.58	2.48	2.41	Open Access Journal
OA00380	4.18	4.30	4.05	Open Access Journal
OA00381	2.31	2.71	2.82	Open Access Journal
OA00382	1.96	2.23	2.00	Open Access Journal
OA00383	2.43	2.42	2.56	Open Access Journal
OA00384	3.14	2.91	2.90	Open Access Journal
OA00385	1.40	1.64	1.93	Open Access Journal
OA00386	1.64	1.75	1.71	Open Access Journal
OA00387	1.47	1.96	1.74	Open Access Journal
OA00388	2.51	2.18	2.05	Open Access Journal
OA00389	3.48	3.40	2.96	Open Access Journal
OA00390	1.37	1.93	1.56	Open Access Journal
OA00391	2.01	2.63	2.27	Open Access Journal
OA00392	2.60	3.13	3.86	Open Access Journal
OA00393	6.44	6.64	6.81	Open Access Journal
OA00394	2.95	2.93	2.82	Open Access Journal
OA00395	2.12	2.16	2.14	Open Access Journal
OA00396	2.30	2.26	2.08	Open Access Journal
OA00397	1.88	2.46	2.35	Open Access Journal
OA00398	2.67	2.48	2.41	Open Access Journal
OA00399	2.81	2.68	2.41	Open Access Journal
OA00400	1.54	1.44	1.34	Open Access Journal
OA00401	1.35	1.66	1.65	Open Access Journal
OA00402	1.51	1.57	1.57	Open Access Journal
OA00403	2.26	2.26	1.92	Open Access Journal
OA00404	2.29	2.31	2.35	Open Access Journal
OA00405	1.93	2.17	2.40	Open Access Journal
OA00406	2.09	2.32	2.52	Open Access Journal
OA00407	4.08	4.40	4.23	Open Access Journal
OA00408	2.46	2.59	2.62	Open Access Journal
OA00409	1.31	1.54	0.02	Open Access Journal
OA00410	2.69	3.11	2.95	Open Access Journal
OA00411	2.62	2.68	2.54	Open Access Journal
OA00412	2.97	2.69	2.76	Open Access Journal
OA00413	1.43	1.50	1.29	Open Access Journal
OA00414	1.62	2.05	1.72	Open Access Journal
OA00415	2.45	2.02	1.92	Open Access Journal
OA00416	2.55	2.54	2.11	Open Access Journal
OA00417	1.71	2.25	1.73	Open Access Journal
OA00418	1.81	1.86	1.83	Open Access Journal
OA00419	2.07	1.63	1.79	Open Access Journal
OA00420	2.43	2.74	2.66	Open Access Journal
OA00421	0.16	0.29	0.23	Open Access Journal
OA00422	0.28	0.37	0.33	Open Access Journal
OA00423	0.61	0.63	0.46	Open Access Journal
OA00424	0.11	0.14	0.16	Open Access Journal
OA00425	0.33	0.23	0.46	Open Access Journal
OA00426	0.37	0.22	0.39	Open Access Journal
OA00427	0.35	0.53	0.62	Open Access Journal
OA00428	0.42	0.45	0.50	Open Access Journal
OA00429	0.35	0.68	0.75	Open Access Journal
OA00430	1.57	1.48	1.57	Open Access Journal
OA00431	0.59	0.78	0.94	Open Access Journal
OA00432	0.29	0.70	0.58	Open Access Journal
OA00433	0.14	0.47	0.47	Open Access Journal
OA00434	0.91	1.22	1.37	Open Access Journal
OA00435	0.29	0.31	0.23	Open Access Journal
OA00436	1.04	0.74	0.82	Open Access Journal
OA00437	2.30	2.57	2.17	Open Access Journal
OA00438	0.64	0.64	0.87	Open Access Journal
OA00439	1.17	1.18	1.02	Open Access Journal
OA00440	0.81	0.69	0.67	Open Access Journal
OA00441	0.51	0.40	0.34	Open Access Journal
OA00442	1.30	1.29	1.46	Open Access Journal
OA00443	0.45	0.52	0.71	Open Access Journal
OA00444	1.07	1.27	1.25	Open Access Journal
OA00445	1.22	1.37	1.48	Open Access Journal
OA00446	0.81	1.09	1.41	Open Access Journal
OA00447	0.69	0.61	0.71	Open Access Journal
OA00448	0.20	0.27	0.15	Open Access Journal
OA00449	0.48	0.61	0.76	Open Access Journal
OA00450	1.03	1.24	1.51	Open Access Journal
OA00451	0.73	0.83	0.68	Open Access Journal
OA00452	0.58	0.42	0.55	Open Access Journal
OA00453	0.35	0.22	0.53	Open Access Journal
OA00454	0.16	0.17	0.23	Open Access Journal
OA00455	5.22	4.75	4.83	Open Access Journal
OA00456	1.85	1.80	1.70	Open Access Journal
OA00457	0.94	2.58	3.12	Open Access Journal
OA00458	0.25	0.32	0.70	Open Access Journal
OA00459	1.23	1.84	2.13	Open Access Journal
OA00460	0.19	0.23	0.29	Open Access Journal
OA00461	0.29	0.18	0.19	Open Access Journal
OA00462	0.28	0.42	0.68	Open Access Trade Journal
OA00463	0.06	0.04	0.04	Open Access Journal
OA00464	0.28	0.26	0.22	Open Access Journal
OA00465	0.76	0.54	0.47	Open Access Journal
OA00466	0.32	0.48	0.94	Open Access Journal
OA00467	1.70	1.46	1.24	Open Access Journal
OA00468	1.31	1.11	0.90	Open Access Journal
OA00469	1.49	2.52	1.30	Open Access Journal
OA00470	5.23	4.92	2.58	Open Access Journal
OA00471	0.60	0.35	0.41	Open Access Journal
OA00472	0.64	0.81	0.88	Open Access Journal
OA00473	0.77	0.50	1.00	Open Access Journal
OA00474	0.62	1.48	0.95	Open Access Journal
OA00475	0.82	0.86	0.65	Open Access Journal
OA00476	1.20	1.43	1.50	Open Access Journal
OA00477	0.19	0.17	0.14	Open Access Journal
OA00478	0.30	0.54	0.41	Open Access Journal
OA00479	1.22	1.07	1.05	Open Access Journal
OA00480	0.63	0.49	0.58	Open Access Journal
OA00481	0.57	0.62	0.71	Open Access Journal
OA00482	0.58	0.75	0.99	Open Access Journal
OA00483	0.45	0.52	0.56	Open Access Journal
OA00484	0.59	0.37	0.32	Open Access Journal
OA00485	1.52	1.34	1.39	Open Access Journal
OA00486	1.28	0.99	1.00	Open Access Journal
OA00487	0.04	0.01	0.03	Open Access Journal
OA00488	0.23	0.20	0.63	Open Access Journal
OA00489	2.76	2.92	3.14	Open Access Journal
OA00490	2.96	2.62	2.38	Open Access Journal
OA00491	1.76	1.84	2.44	Open Access Journal
OA00492	1.75	1.46	1.24	Open Access Journal
OA00493	3.05	3.74	3.91	Open Access Journal
OA00494	2.37	3.45	2.45	Open Access Journal
OA00495	1.97	2.43	4.11	Open Access Journal
OA00496	3.32	3.99	3.79	Open Access Journal
OA00497	3.76	3.82	4.14	Open Access Journal
OA00498	2.31	4.07	5.02	Open Access Journal
OA00499	2.07	2.94	3.22	Open Access Journal
OA00500	1.15	1.15	1.14	Open Access Journal
OA00501	1.54	2.34	3.23	Open Access Journal
OA00502	4.00	4.36	4.38	Open Access Journal
OA00503	2.30	2.70	2.80	Open Access Journal
OA00504	1.45	1.86	1.86	Open Access Journal
OA00505	0.39	0.69	0.94	Open Access Journal
OA00506	0.69	0.76	0.77	Open Access Journal
OA00507	0.13	0.48	0.09	Open Access Journal
OA00508	0.69	0.82	0.73	Open Access Journal
OA00509	0.68	0.73	0.59	Open Access Journal
OA00510	0.75	0.60	0.67	Open Access Journal
OA00511	0.69	0.74	0.82	Open Access Journal
OA00512	0.86	0.75	0.72	Open Access Journal
OA00513	0.27	1.10	0.89	Open Access Journal
OA00514	1.12	2.45	3.05	Open Access Journal
OA00515	0.05	0.16	0.10	Open Access Journal
OA00516	0.26	0.17	0.07	Open Access Journal
OA00517	2.17	3.45	3.44	Open Access Journal
OA00518	2.04	1.66	2.88	Open Access Journal
OA00519	3.23	2.77	2.99	Open Access Journal
OA00520	4.04	3.56	3.83	Open Access Journal
OA00521	4.63	5.00	5.36	Open Access Journal
OA00522	2.88	3.07	2.91	Open Access Journal
OA00523	2.33	1.79	0.47	Open Access Journal
OA00524	1.25	1.54	1.99	Open Access Journal
OA00525	0.00	0.00	1.12	Open Access Journal
OA00526	7.88	8.15	8.40	Open Access Journal
OA00527	1.42	2.16	1.33	Open Access Journal
OA00528	0.00	0.00	4.25	Open Access Journal
OA00529	3.03	4.24	4.80	Open Access Journal
OA00530	1.15	0.84	0.85	Open Access Journal
OA00531	0.26	0.35	0.24	Open Access Journal
OA00532	1.78	1.57	1.20	Open Access Journal
OA00533	0.11	0.10	0.02	Open Access Journal
OA00534	0.71	0.50	0.39	Open Access Journal
OA00535	0.38	0.37	0.77	Open Access Journal
OA00536	0.32	0.23	0.24	Open Access Journal
OA00537	0.80	0.50	0.58	Open Access Journal
OA00538	0.49	0.48	0.49	Open Access Journal
OA00539	0.22	0.18	0.18	Open Access Journal
OA00540	0.06	0.14	0.15	Open Access Journal
OA00541	0.97	0.70	0.71	Open Access Journal
OA00542	0.44	0.49	0.57	Open Access Journal
OA00543	1.00	0.80	0.25	Open Access Journal
OA00544	1.18	0.84	0.90	Open Access Journal
OA00545	0.80	0.33	0.39	Open Access Journal
OA00546	0.97	0.85	0.86	Open Access Journal
OA00547	8.99	9.13	8.44	Open Access Journal
OA00548	0.52	0.59	1.05	Open Access Journal
OA00549	0.33	0.22	0.24	Open Access Journal
OA00550	2.08	2.35	2.61	Open Access Journal
OA00551	2.16	1.79	1.77	Open Access Journal
OA00552	2.72	3.23	2.54	Open Access Journal
OA00553	2.32	3.12	1.91	Open Access Journal
OA00554	0.96	0.93	0.98	Open Access Journal
OA00555	0.58	0.61	0.47	Open Access Journal
OA00556	0.59	0.82	0.90	Open Access Journal
OA00557	1.75	1.69	1.94	Open Access Journal
OA00558	2.44	2.63	3.15	Open Access Journal
OA00559	0.49	0.41	0.35	Open Access Journal
OA00560	0.42	0.63	0.33	Open Access Journal
OA00561	1.07	0.90	0.90	Open Access Journal
OA00562	2.45	2.09	1.66	Open Access Journal
OA00563	1.28	1.42	1.57	Open Access Journal
OA00564	2.39	2.42	2.04	Open Access Journal
OA00565	0.61	0.61	0.55	Open Access Journal
OA00566	0.27	0.36	0.32	Open Access Journal
OA00567	1.42	0.90	0.87	Open Access Journal
OA00568	1.05	0.91	0.85	Open Access Journal
OA00569	0.41	0.54	0.43	Open Access Journal
OA00570	0.52	0.49	0.51	Open Access Journal
OA00571	3.87	4.67	1.07	Open Access Journal
OA00572	1.49	1.47	1.33	Open Access Journal
OA00573	2.87	2.66	2.55	Open Access Journal
OA00574	0.62	0.63	1.33	Open Access Journal
OA00575	0.00	0.05	0.00	Open Access Journal
OA00576	0.17	0.11	0.12	Open Access Journal
OA00577	1.38	1.03	0.60	Open Access Journal
OA00578	3.44	3.70	4.05	Open Access Journal
OA00579	1.88	3.04	3.13	Open Access Journal
OA00580	1.04	1.01	1.11	Open Access Journal
OA00581	1.45	1.35	1.30	Open Access Journal
OA00582	2.71	1.93	2.24	Open Access Journal
OA00583	2.47	2.10	1.95	Open Access Journal
OA00584	0.62	0.78	1.13	Open Access Journal
OA00585	2.54	3.81	2.78	Open Access Journal
OA00586	0.00	0.00	3.67	Open Access Journal
OA00587	1.39	1.09	0.80	Open Access Journal
OA00588	3.56	2.58	3.42	Open Access Journal
OA00589	1.22	1.67	1.76	Open Access Journal
OA00590	1.31	1.42	1.56	Open Access Journal
OA00591	3.29	5.49	7.45	Open Access Journal
OA00592	3.70	7.00	4.51	Open Access Journal
OA00593	2.36	2.40	2.86	Open Access Journal
OA00594	1.20	1.24	1.38	Open Access Journal
OA00595	1.39	2.04	3.31	Open Access Journal
OA00596	0.22	0.88	1.90	Open Access Journal
OA00597	1.24	1.20	1.47	Open Access Journal
OA00598	0.52	0.67	0.66	Open Access Journal
OA00599	1.73	1.23	1.45	Open Access Journal
OA00600	0.35	2.64	3.14	Open Access Journal
OA00601	1.88	2.10	2.41	Open Access Journal
OA00602	2.25	1.50	1.91	Open Access Journal
OA00603	0.28	0.46	0.40	Open Access Journal
OA00604	0.64	0.81	0.77	Open Access Journal
OA00605	1.53	1.54	1.72	Open Access Journal
OA00606	0.22	0.90	1.40	Open Access Journal
OA00607	2.02	2.75	2.66	Open Access Journal
OA00608	2.20	1.75	1.86	Open Access Journal
OA00609	3.59	3.49	3.36	Open Access Journal
OA00610	1.72	2.00	1.98	Open Access Journal
OA00611	1.14	1.55	1.69	Open Access Journal
OA00612	1.54	2.55	2.81	Open Access Journal
OA00613	1.92	1.79	2.18	Open Access Journal
OA00614	1.41	1.41	1.54	Open Access Journal
OA00615	0.00	0.00	0.00	Open Access Journal
OA00616	0.12	0.24	0.50	Open Access Journal
OA00617	0.04	0.04	0.03	Open Access Journal
OA00618	0.19	0.33	0.58	Open Access Journal
OA00619	2.10	2.20	2.15	Open Access Journal
OA00620	0.63	0.52	0.42	Open Access Journal
OA00621	0.08	0.12	0.18	Open Access Journal
OA00622	0.79	1.04	0.99	Open Access Journal
OA00623	1.02	0.72	1.23	Open Access Journal
OA00624	1.28	1.42	1.28	Open Access Journal
OA00625	1.32	1.49	1.36	Open Access Journal
OA00626	0.47	0.56	0.63	Open Access Journal
OA00627	1.19	2.14	2.86	Open Access Journal
OA00628	0.94	1.03	1.18	Open Access Journal
OA00629	1.03	2.06	3.16	Open Access Journal
OA00630	5.66	0.78	1.20	Open Access Journal
OA00631	4.22	3.61	3.56	Open Access Journal
OA00632	1.06	1.11	1.27	Open Access Journal
OA00633	0.37	0.28	0.37	Open Access Journal
OA00634	0.47	0.61	0.64	Open Access Journal
OA00635	1.95	1.84	1.86	Open Access Journal
OA00636	1.67	2.19	1.35	Open Access Journal
OA00637	0.35	0.80	0.82	Open Access Journal
OA00638	4.99	5.62	5.14	Open Access Journal
OA00639	0.03	0.02	0.04	Open Access Journal
OA00640	3.13	3.07	3.13	Open Access Journal
OA00641	0.25	0.71	0.27	Open Access Journal
OA00642	1.90	2.46	1.64	Open Access Journal
OA00643	3.77	3.32	3.47	Open Access Journal
OA00644	0.21	0.20	0.24	Open Access Journal
OA00645	1.57	1.74	2.04	Open Access Journal
OA00646	2.44	3.30	3.43	Open Access Journal
OA00647	3.49	3.24	3.85	Open Access Journal
OA00648	2.00	2.43	2.23	Open Access Journal
OA00649	1.26	1.89	2.56	Open Access Journal
OA00650	0.08	0.05	0.18	Open Access Journal
OA00651	0.33	0.22	0.50	Open Access Journal
OA00652	0.72	1.19	1.51	Open Access Journal
OA00653	1.23	1.27	1.31	Open Access Journal
OA00654	0.06	0.00	0.00	Open Access Journal
OA00655	0.61	1.03	0.88	Open Access Journal
OA00656	0.22	0.23	0.23	Open Access Journal
OA00657	5.39	5.35	5.49	Open Access Journal
OA00658	1.03	1.47	1.89	Open Access Journal
OA00659	0.14	0.07	0.11	Open Access Journal
OA00660	0.15	0.25	0.63	Open Access Journal
OA00661	1.97	2.22	1.91	Open Access Journal
OA00662	1.69	2.16	1.42	Open Access Journal
OA00663	0.02	0.04	0.04	Open Access Journal
OA00664	0.32	0.34	0.44	Open Access Journal
OA00665	5.82	3.58	4.00	Open Access Journal
OA00666	0.10	0.09	0.19	Open Access Journal
OA00667	0.02	0.16	0.28	Open Access Journal
OA00668	0.19	0.31	0.28	Open Access Journal
OA00669	0.65	1.42	2.31	Open Access Journal
OA00670	0.04	0.01	0.04	Open Access Journal
OA00671	0.32	0.39	0.60	Open Access Journal
OA00672	0.83	0.94	1.38	Open Access Journal
OA00673	0.86	0.81	1.08	Open Access Journal
OA00674	1.07	0.94	1.01	Open Access Journal
OA00675	1.26	1.05	0.99	Open Access Journal
OA00676	1.03	0.95	1.05	Open Access Journal
OA00677	0.43	0.54	0.47	Open Access Journal
OA00678	0.21	0.58	0.31	Open Access Journal
OA00679	1.44	1.59	1.45	Open Access Journal
OA00680	0.32	0.53	0.80	Open Access Journal
OA00681	2.75	2.21	1.99	Open Access Journal
OA00682	0.52	0.51	0.74	Open Access Journal
OA00683	0.13	0.07	0.19	Open Access Book Series
OA00684	0.35	0.38	0.47	Open Access Journal
OA00685	1.52	1.40	1.45	Open Access Journal
OA00686	0.31	0.24	0.30	Open Access Journal
OA00687	0.64	0.69	0.96	Open Access Journal
OA00688	0.10	0.16	0.23	Open Access Journal
OA00689	0.02	0.03	0.08	Open Access Journal
OA00690	0.25	0.14	0.66	Open Access Journal
OA00691	1.42	1.63	1.67	Open Access Journal
OA00692	2.97	3.73	4.38	Open Access Journal
OA00693	0.45	0.51	0.40	Open Access Journal
OA00694	1.04	1.98	2.06	Open Access Journal
OA00695	0.50	0.57	0.55	Open Access Journal
OA00696	0.12	0.39	0.87	Open Access Journal
OA00697	2.07	1.70	1.43	Open Access Journal
OA00698	2.37	1.51	1.09	Open Access Journal
OA00699	0.61	0.56	0.48	Open Access Journal
OA00700	4.53	4.34	4.30	Open Access Journal
OA00701	0.43	0.22	0.37	Open Access Journal
OA00702	2.54	2.76	3.03	Open Access Journal
OA00703	2.94	3.08	2.86	Open Access Journal
OA00704	3.26	4.01	4.15	Open Access Journal
OA00705	1.18	1.86	2.11	Open Access Journal
OA00706	0.59	0.32	0.09	Open Access Journal
OA00707	2.69	2.53	2.36	Open Access Journal
OA00708	1.40	1.61	1.32	Open Access Journal
OA00709	2.36	1.97	1.90	Open Access Journal
OA00710	0.23	0.83	0.65	Open Access Journal
OA00711	0.12	0.07	0.00	Open Access Journal
OA00712	4.78	5.12	5.03	Open Access Journal
OA00713	0.14	0.07	0.21	Open Access Journal
OA00714	0.80	0.80	0.95	Open Access Journal
OA00715	0.51	0.77	0.83	Open Access Journal
OA00716	0.79	0.66	0.60	Open Access Journal
OA00717	0.18	0.23	0.33	Open Access Journal
OA00718	1.99	2.13	2.30	Open Access Journal
OA00719	1.82	1.96	2.03	Open Access Journal
OA00720	0.95	0.64	0.62	Open Access Journal
OA00721	4.81	4.40	4.47	Open Access Journal
OA00722	5.71	5.47	5.60	Open Access Journal
OA00723	0.62	0.72	0.97	Open Access Journal
OA00724	0.44	0.69	0.80	Open Access Journal
OA00725	0.45	0.49	0.49	Open Access Journal
OA00726	0.29	0.36	0.22	Open Access Journal
OA00727	1.32	2.09	2.09	Open Access Journal
OA00728	0.90	0.79	0.93	Open Access Journal
OA00729	3.22	3.14	2.92	Open Access Journal
OA00730	2.34	2.24	2.13	Open Access Journal
OA00731	1.83	3.06	3.17	Open Access Journal
OA00732	1.55	1.63	1.51	Open Access Journal
OA00733	0.44	1.70	2.78	Open Access Journal
OA00734	1.74	1.56	1.98	Open Access Journal
OA00735	0.90	0.98	0.87	Open Access Journal
OA00736	0.24	0.18	0.22	Open Access Journal
OA00737	0.00	0.20	0.00	Open Access Journal
OA00738	1.00	0.71	0.91	Open Access Journal
OA00739	0.31	0.23	0.30	Open Access Journal
OA00740	0.22	0.33	0.46	Open Access Journal
OA00741	2.74	3.94	4.15	Open Access Journal
OA00742	6.19	7.07	7.28	Open Access Journal
OA00743	2.23	1.66	1.79	Open Access Journal
OA00744	0.56	0.53	0.50	Open Access Journal
OA00745	0.09	0.24	0.61	Open Access Book Series
OA00746	0.09	0.05	0.08	Open Access Journal
OA00747	0.63	1.06	1.30	Open Access Journal
OA00748	2.37	2.66	2.86	Open Access Journal
OA00749	3.37	3.92	3.75	Open Access Journal
OA00750	0.45	0.31	0.30	Open Access Journal
OA00751	0.11	0.20	0.19	Open Access Journal
OA00752	0.20	0.26	0.34	Open Access Journal
OA00753	0.69	0.65	0.46	Open Access Journal
OA00754	0.32	0.60	1.01	Open Access Journal
OA00755	0.24	0.25	0.27	Open Access Journal
OA00756	0.10	0.08	0.31	Open Access Journal
OA00757	2.37	2.27	2.61	Open Access Journal
OA00758	0.12	0.25	0.53	Open Access Journal
OA00759	0.31	0.38	0.93	Open Access Journal
OA00760	0.23	0.34	0.64	Open Access Journal
OA00761	0.36	0.48	0.29	Open Access Journal
OA00762	0.40	0.57	0.64	Open Access Journal
OA00763	1.88	2.42	2.47	Open Access Journal
OA00764	0.28	0.23	0.25	Open Access Journal
OA00765	0.08	0.12	0.34	Open Access Journal
OA00766	0.77	1.50	2.72	Open Access Journal
OA00767	0.25	0.37	0.49	Open Access Journal
OA00768	0.71	1.05	1.40	Open Access Journal
OA00769	0.12	0.16	0.23	Open Access Journal
OA00770	0.68	0.58	0.86	Open Access Journal
OA00771	0.58	0.49	0.56	Open Access Journal
OA00772	0.18	0.26	0.36	Open Access Journal
OA00773	0.70	1.63	1.81	Open Access Journal
OA00774	0.28	0.78	1.06	Open Access Journal
OA00775	0.00	0.05	0.01	Open Access Journal
OA00776	0.07	0.30	0.23	Open Access Journal
OA00777	1.79	1.69	1.77	Open Access Journal
OA00778	0.44	0.45	0.44	Open Access Journal
OA00779	0.68	0.65	0.54	Open Access Journal
OA00780	0.17	0.17	0.11	Open Access Journal
OA00781	0.28	0.65	0.20	Open Access Journal
OA00782	0.26	0.25	0.22	Open Access Journal
OA00783	0.88	1.10	1.65	Open Access Journal
OA00784	0.52	0.52	0.53	Open Access Journal
OA00785	0.61	0.62	0.67	Open Access Journal
OA00786	0.71	1.31	1.09	Open Access Journal
OA00787	0.30	0.24	0.25	Open Access Journal
OA00788	0.35	0.42	0.32	Open Access Journal
OA00789	0.48	0.71	0.78	Open Access Journal
OA00790	1.29	1.18	1.36	Open Access Journal
OA00791	0.96	0.90	1.02	Open Access Journal
OA00792	0.70	0.73	0.85	Open Access Journal
OA00793	1.36	1.12	1.02	Open Access Journal
OA00794	0.39	0.35	0.56	Open Access Journal
OA00795	0.44	0.23	0.27	Open Access Journal
OA00796	0.43	0.61	0.82	Open Access Journal
OA00797	1.00	0.37	0.25	Open Access Journal
OA00798	0.39	0.76	0.44	Open Access Journal
OA00799	0.99	0.76	1.15	Open Access Journal
OA00800	0.32	0.45	0.33	Open Access Journal
OA00801	4.85	4.91	5.41	Open Access Journal
OA00802	7.05	7.85	7.73	Open Access Journal
OA00803	1.31	1.90	1.69	Open Access Journal
OA00804	4.59	4.23	4.92	Open Access Journal
OA00805	2.03	3.21	4.11	Open Access Journal
OA00806	2.07	2.18	1.52	Open Access Journal
OA00807	0.04	0.05	0.02	Open Access Journal
OA00808	0.92	1.05	0.79	Open Access Journal
OA00809	0.29	0.65	0.71	Open Access Journal
OA00810	0.14	0.04	0.03	Open Access Journal
OA00811	2.24	1.83	1.95	Open Access Journal
OA00812	2.22	2.15	2.02	Open Access Journal
OA00813	1.16	1.08	1.57	Open Access Journal
OA00814	1.15	1.33	1.55	Open Access Journal
OA00815	0.74	1.89	1.63	Open Access Journal
OA00816	2.66	2.87	2.50	Open Access Journal
OA00817	1.18	1.81	1.48	Open Access Journal
OA00818	0.12	0.12	0.13	Open Access Journal
OA00819	1.21	1.48	1.41	Open Access Journal
OA00820	0.59	0.72	1.00	Open Access Journal
OA00821	0.18	0.12	0.30	Open Access Journal
OA00822	1.69	1.99	1.87	Open Access Journal
OA00823	0.28	0.69	1.78	Open Access Journal
OA00824	5.13	5.58	5.62	Open Access Journal
OA00825	3.41	4.12	3.71	Open Access Journal
OA00826	3.91	4.51	4.74	Open Access Journal
OA00827	1.68	2.03	2.35	Open Access Journal
OA00828	0.40	0.37	0.36	Open Access Journal
OA00829	2.36	1.55	1.63	Open Access Journal
OA00830	2.54	2.01	3.12	Open Access Journal
OA00831	0.30	0.37	0.33	Open Access Journal
OA00832	4.98	5.85	5.32	Open Access Journal
OA00833	0.77	0.59	0.60	Open Access Journal
OA00834	1.41	2.81	3.25	Open Access Journal
OA00835	0.15	0.28	0.64	Open Access Journal
OA00836	0.08	0.16	0.26	Open Access Journal
OA00837	1.06	0.95	1.04	Open Access Journal
OA00838	0.38	0.55	0.54	Open Access Journal
OA00839	0.08	0.12	0.12	Open Access Journal
OA00840	0.58	0.40	0.21	Open Access Journal
OA00841	0.04	0.02	0.17	Open Access Journal
OA00842	0.18	0.06	0.03	Open Access Journal
OA00843	0.12	0.06	0.12	Open Access Journal
OA00844	0.08	0.08	0.02	Open Access Journal
OA00845	0.69	0.71	0.61	Open Access Journal
OA00846	0.18	0.58	0.69	Open Access Journal
OA00847	0.56	0.59	0.71	Open Access Journal
OA00848	0.58	0.69	0.54	Open Access Journal
OA00849	0.02	0.03	0.05	Open Access Journal
OA00850	0.28	0.27	0.20	Open Access Journal
OA00851	1.45	1.36	1.35	Open Access Journal
OA00852	0.03	0.00	0.07	Open Access Journal
OA00853	0.67	1.34	1.40	Open Access Journal
OA00854	0.44	0.59	1.30	Open Access Journal
OA00855	0.70	0.83	1.21	Open Access Journal
OA00856	0.39	0.75	1.06	Open Access Journal
OA00857	0.86	0.68	0.79	Open Access Journal
OA00858	0.60	1.28	1.78	Open Access Journal
OA00859	0.81	0.96	1.36	Open Access Journal
OA00860	1.10	0.19	0.33	Open Access Journal
OA00861	1.14	1.91	1.52	Open Access Journal
OA00862	0.49	0.43	0.69	Open Access Journal
OA00863	0.50	0.69	0.50	Open Access Journal
OA00864	0.18	0.33	1.09	Open Access Journal
OA00865	0.97	1.17	1.19	Open Access Journal
OA00866	0.70	0.85	0.99	Open Access Journal
OA00867	1.29	1.25	1.37	Open Access Journal
OA00868	1.79	1.79	1.32	Open Access Journal
OA00869	0.05	0.03	0.02	Open Access Journal
OA00870	0.48	0.88	0.71	Open Access Journal
OA00871	1.53	1.35	2.35	Open Access Journal
OA00872	1.53	1.42	1.60	Open Access Journal
OA00873	0.50	1.00	0.89	Open Access Journal
OA00874	1.06	1.17	1.13	Open Access Journal
OA00875	1.98	1.46	2.30	Open Access Journal
OA00876	4.39	3.96	4.16	Open Access Journal
OA00877	1.43	1.55	1.66	Open Access Journal
OA00878	1.02	1.38	1.45	Open Access Journal
OA00879	0.74	0.95	1.15	Open Access Journal
OA00880	0.48	0.44	0.69	Open Access Journal
OA00881	0.29	0.18	0.12	Open Access Journal
OA00882	2.83	2.69	3.05	Open Access Journal
OA00883	0.27	0.48	0.42	Open Access Journal
OA00884	1.55	1.81	2.04	Open Access Journal
OA00885	2.76	3.57	2.90	Open Access Journal
OA00886	4.23	4.27	4.96	Open Access Journal
OA00887	1.11	1.41	1.42	Open Access Journal
OA00888	1.42	1.33	1.39	Open Access Journal
OA00889	1.00	1.22	1.39	Open Access Journal
OA00890	3.02	4.33	4.44	Open Access Journal
OA00891	1.19	1.15	1.44	Open Access Journal
OA00892	2.81	2.88	2.86	Open Access Journal
OA00893	2.20	1.69	0.57	Open Access Journal
OA00894	0.64	0.87	1.20	Open Access Journal
OA00895	0.88	0.64	0.79	Open Access Journal
OA00896	0.11	0.06	0.13	Open Access Journal
OA00897	1.49	2.11	2.30	Open Access Journal
OA00898	0.37	0.62	0.67	Open Access Journal
OA00899	0.06	0.18	0.11	Open Access Journal
OA00900	0.07	0.16	0.05	Open Access Journal
OA00901	0.87	0.74	0.94	Open Access Journal
OA00902	0.07	0.01	0.01	Open Access Journal
OA00903	1.25	1.35	1.36	Open Access Journal
OA00904	0.78	0.44	0.36	Open Access Journal
OA00905	2.06	1.40	1.55	Open Access Journal
OA00906	0.30	0.22	0.32	Open Access Journal
OA00907	0.35	0.35	0.59	Open Access Journal
OA00908	0.73	0.78	0.87	Open Access Journal
OA00909	4.96	4.85	4.76	Open Access Journal
OA00910	0.45	0.88	1.51	Open Access Journal
OA00911	0.51	0.47	0.59	Open Access Journal
OA00912	0.75	0.90	0.28	Open Access Journal
OA00913	0.57	0.44	0.67	Open Access Journal
OA00914	0.25	0.28	0.22	Open Access Journal
OA00915	1.42	1.33	1.31	Open Access Journal
OA00916	1.67	1.65	1.33	Open Access Journal
OA00917	1.14	1.19	1.04	Open Access Journal
OA00918	1.19	1.40	1.11	Open Access Journal
OA00919	0.12	0.10	0.14	Open Access Journal
OA00920	0.89	0.91	1.14	Open Access Journal
OA00921	0.38	0.50	0.56	Open Access Journal
OA00922	0.14	0.08	0.58	Open Access Journal
OA00923	1.84	1.76	2.06	Open Access Journal
OA00924	0.11	0.10	0.14	Open Access Journal
OA00925	0.05	0.09	0.02	Open Access Journal
OA00926	0.31	0.41	0.63	Open Access Journal
OA00927	0.61	1.61	1.23	Open Access Journal
OA00928	2.17	2.15	2.04	Open Access Journal
OA00929	0.39	0.62	0.43	Open Access Journal
OA00930	0.64	0.63	0.75	Open Access Journal
OA00931	0.76	0.72	0.54	Open Access Journal
OA00932	4.01	4.31	4.38	Open Access Journal
OA00933	2.97	3.15	3.10	Open Access Journal
OA00934	3.02	4.13	4.07	Open Access Journal
OA00935	3.78	4.33	4.53	Open Access Journal
OA00936	2.31	2.48	2.18	Open Access Journal
OA00937	3.21	3.69	3.72	Open Access Journal
OA00938	3.10	3.38	3.44	Open Access Journal
OA00939	0.46	0.65	0.98	Open Access Journal
OA00940	3.23	3.47	3.38	Open Access Journal
OA00941	4.24	5.09	5.37	Open Access Journal
OA00942	3.00	3.45	3.56	Open Access Journal
OA00943	3.76	4.15	4.16	Open Access Journal
OA00944	3.04	3.66	4.69	Open Access Journal
OA00945	2.28	2.76	3.10	Open Access Journal
OA00946	3.06	2.73	3.05	Open Access Journal
OA00947	2.11	2.90	3.49	Open Access Journal
OA00948	3.15	3.60	3.92	Open Access Journal
OA00949	2.78	3.07	3.29	Open Access Journal
OA00950	3.25	2.83	2.76	Open Access Journal
OA00951	3.84	3.72	3.85	Open Access Journal
OA00952	3.31	4.17	4.39	Open Access Journal
OA00953	3.67	4.05	3.93	Open Access Journal
OA00954	3.29	3.78	3.89	Open Access Journal
OA00955	3.56	4.44	4.52	Open Access Journal
OA00956	3.41	3.83	3.52	Open Access Journal
OA00957	2.71	2.29	2.38	Open Access Journal
OA00958	3.65	3.70	3.76	Open Access Journal
OA00959	3.67	3.67	3.42	Open Access Journal
OA00960	3.26	3.32	3.28	Open Access Journal
OA00961	0.42	0.35	0.40	Open Access Journal
OA00962	1.64	1.55	1.66	Open Access Journal
OA00963	2.48	2.05	2.19	Open Access Journal
OA00964	0.97	0.84	0.87	Open Access Journal
OA00965	0.07	0.24	0.35	Open Access Journal
OA00966	0.64	0.57	0.87	Open Access Journal
OA00967	1.80	2.01	2.04	Open Access Journal
OA00968	0.32	0.47	0.42	Open Access Journal
OA00969	0.38	0.20	0.48	Open Access Journal
OA00970	4.81	5.14	4.52	Open Access Journal
OA00971	0.02	0.02	0.04	Open Access Journal
OA00972	0.57	0.41	0.51	Open Access Journal
OA00973	1.34	2.06	2.36	Open Access Journal
OA00974	1.33	3.18	3.62	Open Access Journal
OA00975	0.22	0.28	1.74	Open Access Journal
OA00976	1.22	1.57	1.53	Open Access Journal
OA00977	0.90	0.92	0.93	Open Access Journal
OA00978	0.46	0.29	0.41	Open Access Journal
OA00979	8.34	9.08	11.12	Open Access Journal
OA00980	3.81	3.97	3.61	Open Access Journal
OA00981	2.68	3.35	3.60	Open Access Journal
OA00982	3.79	4.03	5.48	Open Access Journal
OA00983	0.33	0.42	0.75	Open Access Journal
OA00984	1.98	2.26	2.99	Open Access Journal
OA00985	1.55	1.23	1.45	Open Access Journal
OA00986	0.56	0.89	2.03	Open Access Journal
OA00987	0.96	1.09	1.53	Open Access Journal
OA00988	0.44	0.29	0.30	Open Access Journal
OA00989	0.69	0.61	0.41	Open Access Journal
OA00990	1.80	1.67	2.23	Open Access Journal
OA00991	0.49	0.41	0.62	Open Access Journal
OA00992	0.32	0.51	0.75	Open Access Journal
OA00993	0.90	0.46	0.55	Open Access Journal
OA00994	0.11	0.51	0.60	Open Access Journal
OA00995	0.62	0.58	0.79	Open Access Journal
OA00996	0.35	0.45	0.40	Open Access Journal
OA00997	1.53	1.44	1.21	Open Access Journal
OA00998	0.79	0.60	0.71	Open Access Journal
OA00999	0.90	1.30	1.49	Open Access Journal
OA01000	0.79	1.25	1.31	Open Access Journal
OA01001	0.96	1.07	1.27	Open Access Journal
OA01002	1.87	0.62	0.15	Open Access Journal
OA01003	3.22	3.60	3.63	Open Access Journal
OA01004	1.13	1.29	1.67	Open Access Journal
OA01005	4.26	3.88	3.89	Open Access Journal
OA01006	1.51	1.41	1.48	Open Access Journal
OA01007	0.17	0.57	1.08	Open Access Journal
OA01008	9.35	8.64	4.87	Open Access Journal
OA01009	1.48	1.71	1.64	Open Access Journal
OA01010	0.11	0.08	0.13	Open Access Journal
OA01011	0.18	0.09	0.20	Open Access Journal
OA01012	2.57	2.37	2.78	Open Access Journal
OA01013	0.49	0.65	0.78	Open Access Journal
OA01014	1.52	1.96	1.74	Open Access Journal
OA01015	0.15	0.31	0.23	Open Access Journal
OA01016	1.49	1.60	1.54	Open Access Journal
OA01017	2.01	2.22	2.09	Open Access Journal
OA01018	2.40	2.76	3.12	Open Access Journal
OA01019	1.50	0.66	0.62	Open Access Journal
OA01020	1.00	0.76	1.11	Open Access Journal
OA01021	3.96	4.22	4.10	Open Access Journal
OA01022	0.29	0.56	0.26	Open Access Journal
OA01023	2.06	2.80	2.28	Open Access Journal
OA01024	0.72	1.24	1.28	Open Access Journal
OA01025	0.95	1.06	1.37	Open Access Journal
OA01026	0.41	1.08	1.04	Open Access Journal
OA01027	2.44	2.64	2.33	Open Access Journal
OA01028	1.55	1.49	1.55	Open Access Journal
OA01029	2.51	2.16	2.30	Open Access Journal
OA01030	1.84	2.05	2.33	Open Access Journal
OA01031	0.32	0.25	0.21	Open Access Journal
OA01032	1.04	1.18	1.38	Open Access Journal
OA01033	1.00	0.62	0.00	Open Access Journal
OA01034	0.77	0.69	0.58	Open Access Journal
OA01035	4.46	4.32	2.55	Open Access Journal
OA01036	0.42	0.60	0.75	Open Access Journal
OA01037	0.43	0.47	0.57	Open Access Journal
OA01038	1.58	1.60	1.67	Open Access Journal
OA01039	1.25	1.86	1.72	Open Access Journal
OA01040	0.87	0.93	0.90	Open Access Journal
OA01041	1.03	1.12	1.63	Open Access Journal
OA01042	0.31	0.48	0.10	Open Access Journal
OA01043	0.78	0.77	0.92	Open Access Journal
OA01044	0.00	0.21	0.28	Open Access Journal
OA01045	0.58	0.71	0.67	Open Access Journal
OA01046	0.03	0.08	0.06	Open Access Journal
OA01047	0.04	0.07	0.10	Open Access Journal
OA01048	0.27	0.19	0.24	Open Access Journal
OA01049	0.00	0.03	0.00	Open Access Journal
OA01050	0.02	0.10	0.12	Open Access Journal
OA01051	0.05	0.13	0.16	Open Access Journal
OA01052	0.12	0.15	0.11	Open Access Journal
OA01053	0.03	0.26	0.09	Open Access Journal
OA01054	0.23	0.32	0.22	Open Access Journal
OA01055	1.54	1.50	2.08	Open Access Journal
OA01056	0.19	0.32	0.29	Open Access Journal
OA01057	0.49	0.67	0.28	Open Access Journal
OA01058	0.24	0.16	0.15	Open Access Journal
OA01059	0.16	0.13	0.40	Open Access Journal
OA01060	0.44	0.59	0.45	Open Access Journal
OA01061	0.14	0.12	0.13	Open Access Journal
OA01062	0.60	0.65	0.56	Open Access Journal
OA01063	0.51	0.46	0.43	Open Access Journal
OA01064	0.52	0.65	0.52	Open Access Journal
OA01065	0.81	0.76	0.66	Open Access Journal
OA01066	1.22	1.70	1.26	Open Access Journal
OA01067	0.19	0.18	0.28	Open Access Journal
OA01068	0.24	0.39	0.12	Open Access Journal
OA01069	2.76	3.06	2.65	Open Access Journal
OA01070	0.32	0.35	0.44	Open Access Journal
OA01071	0.43	0.61	0.41	Open Access Journal
OA01072	2.00	2.68	2.09	Open Access Journal
OA01073	0.00	0.00	0.03	Open Access Journal
OA01074	3.71	3.74	4.22	Open Access Journal
OA01075	1.79	3.10	3.51	Open Access Journal
OA01076	0.57	0.96	1.33	Open Access Journal
OA01077	0.58	0.68	1.13	Open Access Journal
OA01078	1.12	1.07	0.98	Open Access Journal
OA01079	1.02	0.65	0.44	Open Access Journal
OA01080	1.95	1.94	2.18	Open Access Journal
OA01081	0.44	0.68	0.42	Open Access Journal
OA01082	0.37	0.66	0.52	Open Access Journal
OA01083	0.86	0.84	0.69	Open Access Journal
OA01084	3.16	4.32	5.13	Open Access Journal
OA01085	2.47	2.41	2.27	Open Access Journal
OA01086	1.13	1.17	1.62	Open Access Journal
OA01087	1.70	1.39	1.33	Open Access Journal
OA01088	0.60	0.52	0.45	Open Access Journal
OA01089	0.63	0.68	0.90	Open Access Journal
OA01090	0.80	0.58	0.79	Open Access Journal
OA01091	1.11	0.80	1.14	Open Access Journal
OA01092	0.84	1.24	1.28	Open Access Journal
OA01093	3.51	3.23	2.75	Open Access Journal
OA01094	0.00	0.25	2.33	Open Access Journal
OA01095	3.92	3.87	3.63	Open Access Journal
OA01096	0.67	0.52	0.55	Open Access Journal
OA01097	1.04	0.74	0.70	Open Access Journal
OA01098	0.66	0.63	0.51	Open Access Journal
OA01099	0.84	0.72	0.52	Open Access Journal
OA01100	0.78	0.69	0.79	Open Access Journal
OA01101	0.18	0.25	0.22	Open Access Journal
OA01102	0.92	0.88	0.74	Open Access Journal
OA01103	0.72	0.60	0.73	Open Access Journal
OA01104	0.52	0.56	0.57	Open Access Journal
OA01105	0.70	0.74	0.70	Open Access Journal
OA01106	0.73	0.73	0.64	Open Access Journal
OA01107	0.82	0.57	0.73	Open Access Journal
OA01108	1.13	1.32	1.90	Open Access Journal
OA01109	1.03	0.76	0.67	Open Access Journal
OA01110	0.46	0.57	0.68	Open Access Journal
OA01111	0.95	0.95	0.92	Open Access Journal
OA01112	1.51	1.29	1.29	Open Access Journal
OA01113	0.76	0.60	0.52	Open Access Journal
OA01114	0.59	0.48	0.47	Open Access Journal
OA01115	0.30	0.42	0.42	Open Access Journal
OA01116	0.57	0.39	0.55	Open Access Journal
OA01117	0.81	0.86	0.80	Open Access Journal
OA01118	0.74	0.77	0.77	Open Access Journal
OA01119	0.29	0.20	0.23	Open Access Journal
OA01120	0.75	0.80	0.64	Open Access Journal
OA01121	0.58	0.57	0.55	Open Access Journal
OA01122	0.88	1.10	1.06	Open Access Journal
OA01123	1.04	0.89	1.01	Open Access Journal
OA01124	0.47	0.48	0.57	Open Access Journal
OA01125	0.78	0.97	0.93	Open Access Journal
OA01126	0.65	0.79	0.77	Open Access Journal
OA01127	0.46	0.76	0.92	Open Access Journal
OA01128	0.71	0.55	1.15	Open Access Journal
OA01129	0.58	0.67	0.94	Open Access Journal
OA01130	0.47	0.51	0.37	Open Access Journal
OA01131	0.58	0.55	0.51	Open Access Journal
OA01132	0.09	0.10	0.05	Open Access Journal
OA01133	0.33	0.34	0.50	Open Access Journal
OA01134	1.15	1.14	1.32	Open Access Journal
OA01135	0.42	1.16	1.84	Open Access Journal
OA01136	2.07	3.59	4.18	Open Access Journal
OA01137	2.25	2.21	1.61	Open Access Journal
OA01138	0.49	1.05	0.85	Open Access Journal
OA01139	1.95	1.82	1.20	Open Access Journal
OA01140	3.42	2.31	2.93	Open Access Journal
OA01141	1.86	2.23	2.20	Open Access Journal
OA01142	0.59	0.63	0.96	Open Access Journal
OA01143	1.06	0.80	1.80	Open Access Journal
OA01144	0.74	0.94	0.78	Open Access Journal
OA01145	0.00	0.04	0.02	Open Access Journal
OA01146	0.61	0.67	0.79	Open Access Journal
OA01147	1.07	1.10	1.33	Open Access Journal
OA01148	0.93	0.58	1.38	Open Access Journal
OA01149	0.19	0.38	0.50	Open Access Journal
OA01150	0.13	0.18	0.20	Open Access Journal
OA01151	1.03	0.94	1.01	Open Access Journal
OA01152	0.50	0.60	0.31	Open Access Journal
OA01153	1.23	1.38	1.81	Open Access Journal
OA01154	0.23	0.29	0.26	Open Access Journal
OA01155	2.34	2.62	2.56	Open Access Journal
OA01156	0.32	0.33	0.56	Open Access Journal
OA01157	2.30	3.04	3.59	Open Access Journal
OA01158	2.03	2.35	1.75	Open Access Journal
OA01159	0.90	0.91	0.67	Open Access Journal
OA01160	0.13	0.10	0.20	Open Access Journal
OA01161	0.16	0.14	0.19	Open Access Journal
OA01162	1.10	1.10	1.24	Open Access Journal
OA01163	0.81	1.17	0.70	Open Access Journal
OA01164	1.97	1.72	2.14	Open Access Journal
OA01165	1.49	1.73	1.43	Open Access Journal
OA01166	0.26	0.23	0.34	Open Access Journal
OA01167	0.69	0.71	0.81	Open Access Journal
OA01168	0.95	0.84	0.79	Open Access Journal
OA01169	1.20	1.24	1.36	Open Access Journal
OA01170	1.13	0.77	0.81	Open Access Journal
OA01171	0.17	0.20	0.62	Open Access Journal
OA01172	0.48	0.77	0.71	Open Access Journal
OA01173	1.81	2.27	2.16	Open Access Journal
OA01174	0.20	0.76	0.71	Open Access Journal
OA01175	0.54	0.28	0.40	Open Access Journal
OA01176	0.01	0.01	0.03	Open Access Journal
OA01177	0.54	0.55	0.64	Open Access Journal
OA01178	2.01	2.68	2.18	Open Access Journal
OA01179	3.49	4.09	4.87	Open Access Journal
OA01180	1.32	2.70	3.03	Open Access Journal
OA01181	0.25	0.46	0.65	Open Access Journal
OA01182	0.89	1.02	1.26	Open Access Journal
OA01183	0.82	0.68	0.97	Open Access Journal
OA01184	0.71	0.71	0.91	Open Access Journal
OA01185	0.62	1.55	0.58	Open Access Journal
OA01186	0.56	0.98	1.01	Open Access Journal
OA01187	0.97	0.96	0.89	Open Access Journal
OA01188	2.60	2.85	1.65	Open Access Journal
OA01189	0.42	0.59	0.71	Open Access Journal
OA01190	0.94	0.97	0.94	Open Access Journal
OA01191	2.03	2.13	1.81	Open Access Journal
OA01192	0.08	0.24	0.22	Open Access Journal
OA01193	0.27	0.23	0.30	Open Access Journal
OA01194	1.21	2.58	1.60	Open Access Journal
OA01195	5.10	4.94	4.95	Open Access Journal
OA01196	3.51	4.06	2.44	Open Access Journal
OA01197	1.84	2.26	1.24	Open Access Journal
OA01198	4.24	4.66	4.32	Open Access Journal
OA01199	1.86	1.75	1.98	Open Access Journal
OA01200	1.64	2.00	2.08	Open Access Journal
OA01201	0.69	0.36	0.50	Open Access Journal
OA01202	4.19	4.66	3.93	Open Access Journal
OA01203	1.12	0.89	1.34	Open Access Journal
OA01204	0.69	0.93	1.10	Open Access Journal
OA01205	1.47	1.25	1.17	Open Access Journal
OA01206	2.14	1.64	1.58	Open Access Journal
OA01207	2.35	2.28	2.15	Open Access Journal
OA01208	1.03	1.19	0.42	Open Access Journal
OA01209	1.39	1.46	1.58	Open Access Journal
OA01210	0.97	0.78	1.57	Open Access Journal
OA01211	0.69	0.64	1.54	Open Access Journal
OA01212	0.30	0.43	0.50	Open Access Journal
OA01213	1.16	1.68	2.53	Open Access Journal
OA01214	0.75	1.16	0.67	Open Access Journal
OA01215	0.67	0.54	0.78	Open Access Journal
OA01216	3.24	3.46	3.24	Open Access Journal
OA01217	0.51	0.56	0.59	Open Access Journal
OA01218	0.50	1.22	1.58	Open Access Journal
OA01219	1.07	1.48	1.80	Open Access Journal
OA01220	2.09	1.54	2.62	Open Access Journal
OA01221	0.48	0.47	0.55	Open Access Journal
OA01222	0.59	0.52	1.25	Open Access Journal
OA01223	0.85	1.10	1.16	Open Access Journal
OA01224	1.34	1.03	1.54	Open Access Journal
OA01225	0.86	0.85	0.82	Open Access Journal
OA01226	1.33	1.26	0.60	Open Access Journal
OA01227	1.81	1.86	1.68	Open Access Journal
OA01228	0.41	0.46	0.72	Open Access Journal
OA01229	1.09	1.32	0.87	Open Access Journal
OA01230	2.25	2.52	2.56	Open Access Journal
OA01231	1.50	1.40	1.50	Open Access Journal
OA01232	1.10	1.34	0.98	Open Access Journal
OA01233	0.84	0.86	0.76	Open Access Journal
OA01234	0.15	0.41	0.41	Open Access Journal
OA01235	2.47	2.42	2.38	Open Access Journal
OA01236	0.24	0.50	0.09	Open Access Journal
OA01237	0.58	0.96	1.30	Open Access Journal
OA01238	1.40	1.43	1.65	Open Access Journal
OA01239	0.86	2.01	2.15	Open Access Journal
OA01240	0.65	0.69	0.50	Open Access Journal
OA01241	0.45	0.48	0.35	Open Access Journal
OA01242	0.50	0.43	0.43	Open Access Journal
OA01243	0.27	0.30	0.34	Open Access Journal
OA01244	2.87	2.69	3.14	Open Access Journal
OA01245	1.55	2.10	2.32	Open Access Journal
OA01246	0.25	0.74	1.17	Open Access Journal
OA01247	0.31	0.32	0.21	Open Access Journal
OA01248	2.17	2.14	1.80	Open Access Journal
OA01249	1.27	1.30	1.33	Open Access Journal
OA01250	2.10	2.24	2.51	Open Access Journal
OA01251	2.83	2.66	3.01	Open Access Journal
OA01252	0.43	0.40	0.53	Open Access Journal
OA01253	0.23	0.36	0.32	Open Access Journal
OA01254	1.27	1.69	2.07	Open Access Journal
OA01255	1.15	0.69	0.60	Open Access Journal
OA01256	0.83	0.89	0.79	Open Access Journal
OA01257	0.40	0.32	0.43	Open Access Journal
OA01258	0.67	0.59	0.81	Open Access Journal
OA01259	2.15	2.62	2.56	Open Access Journal
OA01260	1.37	1.44	1.84	Open Access Journal
OA01261	0.36	0.53	0.52	Open Access Journal
OA01262	0.81	0.71	1.17	Open Access Journal
OA01263	2.51	2.48	2.35	Open Access Journal
OA01264	0.71	0.58	0.40	Open Access Journal
OA01265	1.92	1.46	1.55	Open Access Journal
OA01266	3.06	3.37	3.73	Open Access Journal
OA01267	0.40	0.41	0.37	Open Access Journal
OA01268	0.31	0.44	0.64	Open Access Journal
OA01269	0.37	0.38	0.26	Open Access Journal
OA01270	0.33	0.46	0.68	Open Access Journal
OA01271	4.71	4.88	4.55	Open Access Journal
OA01272	0.60	0.84	0.98	Open Access Journal
OA01273	0.91	1.89	1.26	Open Access Journal
OA01274	2.17	2.14	1.23	Open Access Journal
OA01275	1.25	1.94	2.19	Open Access Journal
OA01276	1.47	1.88	1.40	Open Access Journal
OA01277	4.09	3.59	2.95	Open Access Journal
OA01278	0.99	1.13	1.30	Open Access Journal
OA01279	0.99	0.91	1.06	Open Access Journal
OA01280	0.61	1.20	1.31	Open Access Journal
OA01281	0.54	0.49	0.58	Open Access Journal
OA01282	3.29	3.25	3.76	Open Access Journal
OA01283	1.95	1.90	1.92	Open Access Journal
OA01284	1.10	1.01	0.96	Open Access Journal
OA01285	2.52	2.18	1.90	Open Access Journal
OA01286	0.19	0.43	0.32	Open Access Journal
OA01287	2.61	4.52	1.80	Open Access Journal
OA01288	0.21	0.28	0.10	Open Access Journal
OA01289	1.52	0.89	1.02	Open Access Journal
OA01290	0.72	0.96	1.08	Open Access Journal
OA01291	1.31	1.24	1.62	Open Access Journal
OA01292	1.36	0.75	1.17	Open Access Journal
OA01293	0.20	0.31	0.36	Open Access Journal
OA01294	0.15	0.13	0.27	Open Access Journal
OA01295	0.40	0.28	0.23	Open Access Journal
OA01296	1.26	1.07	1.28	Open Access Journal
OA01297	0.75	0.49	0.63	Open Access Journal
OA01298	0.90	0.87	0.94	Open Access Journal
OA01299	0.35	0.25	0.24	Open Access Journal
OA01300	3.15	3.19	2.42	Open Access Journal
OA01301	1.18	1.15	0.82	Open Access Journal
OA01302	0.76	0.88	1.07	Open Access Journal
OA01303	1.16	1.45	1.28	Open Access Journal
OA01304	0.46	0.45	0.24	Open Access Journal
OA01305	1.71	1.62	1.75	Open Access Journal
OA01306	1.08	1.00	1.14	Open Access Journal
OA01307	0.38	0.38	0.56	Open Access Journal
OA01308	0.55	0.61	0.70	Open Access Journal
OA01309	1.73	1.68	1.96	Open Access Journal
OA01310	0.10	0.17	0.21	Open Access Journal
OA01311	1.58	1.64	2.20	Open Access Journal
OA01312	2.03	2.36	2.11	Open Access Journal
OA01313	0.47	0.53	0.50	Open Access Journal
OA01314	0.17	0.15	0.17	Open Access Journal
OA01315	0.52	0.80	0.80	Open Access Journal
OA01316	1.24	1.53	2.56	Open Access Journal
OA01317	2.17	2.50	1.98	Open Access Journal
OA01318	0.67	0.69	1.24	Open Access Journal
OA01319	0.19	0.75	0.67	Open Access Journal
OA01320	1.87	2.17	2.52	Open Access Journal
OA01321	0.51	0.46	0.38	Open Access Journal
OA01322	0.84	0.78	0.63	Open Access Journal
OA01323	0.64	0.53	0.68	Open Access Journal
OA01324	1.07	0.96	1.03	Open Access Journal
OA01325	0.34	0.49	0.52	Open Access Journal
OA01326	0.13	0.16	0.30	Open Access Journal
OA01327	1.29	2.03	1.32	Open Access Journal
OA01328	1.90	2.34	2.50	Open Access Journal
OA01329	0.09	0.00	0.29	Open Access Journal
OA01330	0.33	0.69	1.12	Open Access Journal
OA01331	0.00	0.00	0.02	Open Access Journal
OA01332	0.28	0.35	0.37	Open Access Journal
OA01333	0.20	0.25	0.23	Open Access Journal
OA01334	1.38	1.41	1.42	Open Access Journal
OA01335	0.85	0.74	0.30	Open Access Journal
OA01336	1.11	1.48	1.81	Open Access Journal
OA01337	1.36	1.39	1.63	Open Access Journal
OA01338	0.21	0.34	0.69	Open Access Journal
OA01339	0.00	0.11	0.18	Open Access Journal
OA01340	0.81	0.41	0.34	Open Access Journal
OA01341	0.02	0.02	0.05	Open Access Journal
OA01342	0.56	0.82	1.03	Open Access Journal
OA01343	0.93	0.86	1.08	Open Access Journal
OA01344	0.30	0.58	0.70	Open Access Journal
OA01345	1.10	0.96	1.23	Open Access Journal
OA01346	0.67	0.57	0.85	Open Access Journal
OA01347	1.25	1.69	1.70	Open Access Journal
OA01348	0.04	0.09	0.03	Open Access Journal
OA01349	0.66	0.73	0.76	Open Access Journal
OA01350	0.79	0.44	0.27	Open Access Journal
OA01351	0.56	0.63	0.63	Open Access Journal
OA01352	0.61	0.90	1.10	Open Access Journal
OA01353	0.16	0.11	0.20	Open Access Journal
OA01354	0.88	0.98	1.05	Open Access Journal
OA01355	1.08	1.15	0.77	Open Access Journal
OA01356	1.12	0.73	1.29	Open Access Journal
OA01357	0.65	0.75	0.89	Open Access Journal
OA01358	0.32	0.33	0.62	Open Access Journal
OA01359	0.41	0.32	0.47	Open Access Journal
OA01360	0.15	0.33	0.18	Open Access Journal
OA01361	0.81	0.87	0.92	Open Access Journal
OA01362	0.19	0.48	0.62	Open Access Journal
OA01363	0.08	0.29	0.37	Open Access Journal
OA01364	0.34	0.62	0.84	Open Access Journal
OA01365	0.09	0.35	0.15	Open Access Journal
OA01366	1.73	1.92	1.75	Open Access Journal
OA01367	0.16	0.27	0.28	Open Access Journal
OA01368	0.42	0.32	0.53	Open Access Journal
OA01369	0.19	0.59	0.53	Open Access Journal
OA01370	1.54	1.45	1.34	Open Access Journal
OA01371	0.59	0.58	0.91	Open Access Journal
OA01372	0.30	0.49	0.06	Open Access Journal
OA01373	0.00	0.00	0.00	Open Access Journal
OA01374	1.14	1.54	1.27	Open Access Journal
OA01375	0.10	0.22	0.17	Open Access Journal
OA01376	0.19	0.14	0.17	Open Access Journal
OA01377	1.25	1.67	1.94	Open Access Journal
OA01378	0.17	0.21	0.20	Open Access Journal
OA01379	0.37	0.28	0.23	Open Access Journal
OA01380	0.04	0.22	0.06	Open Access Journal
OA01381	1.88	1.28	1.66	Open Access Journal
OA01382	0.92	1.03	1.43	Open Access Journal
OA01383	1.59	1.56	3.18	Open Access Journal
OA01384	1.42	1.41	1.92	Open Access Journal
OA01385	5.17	5.65	4.99	Open Access Journal
OA01386	0.40	0.34	0.33	Open Access Journal
OA01387	0.12	0.04	0.05	Open Access Journal
OA01388	2.73	3.02	2.12	Open Access Journal
OA01389	0.33	0.25	0.51	Open Access Journal
OA01390	0.42	0.43	0.41	Open Access Journal
OA01391	0.70	0.74	0.88	Open Access Journal
OA01392	0.69	1.00	1.17	Open Access Journal
OA01393	0.55	0.59	0.55	Open Access Journal
OA01394	1.58	2.12	2.21	Open Access Journal
OA01395	0.82	0.87	0.84	Open Access Journal
OA01396	1.32	1.51	1.78	Open Access Journal
OA01397	0.88	0.92	1.20	Open Access Journal
OA01398	0.71	0.86	0.86	Open Access Journal
OA01399	0.28	0.42	0.37	Open Access Journal
OA01400	0.83	1.02	1.69	Open Access Journal
OA01401	0.68	0.53	0.61	Open Access Journal
OA01402	1.06	1.48	1.47	Open Access Journal
OA01403	0.57	0.62	0.73	Open Access Journal
OA01404	1.18	0.73	0.81	Open Access Journal
OA01405	0.28	0.26	0.47	Open Access Journal
OA01406	1.00	1.02	1.45	Open Access Journal
OA01407	2.64	3.36	4.02	Open Access Journal
OA01408	2.88	2.89	2.55	Open Access Journal
OA01409	0.47	0.69	0.33	Open Access Journal
OA01410	0.62	0.28	0.45	Open Access Journal
OA01411	2.89	2.34	2.37	Open Access Journal
OA01412	2.22	2.71	2.65	Open Access Journal
OA01413	0.71	0.87	0.69	Open Access Journal
OA01414	0.50	0.57	0.44	Open Access Journal
OA01415	0.89	1.25	1.36	Open Access Journal
OA01416	2.49	3.05	3.33	Open Access Journal
OA01417	0.68	0.66	0.86	Open Access Journal
OA01418	2.98	3.13	2.96	Open Access Journal
OA01419	1.65	1.65	1.69	Open Access Journal
OA01420	0.46	0.29	0.37	Open Access Journal
OA01421	1.18	0.55	1.27	Open Access Journal
OA01422	1.12	0.45	0.25	Open Access Journal
OA01423	1.00	0.60	1.31	Open Access Journal
OA01424	0.68	0.83	0.41	Open Access Journal
OA01425	0.55	0.22	0.34	Open Access Journal
OA01426	0.00	0.20	0.19	Open Access Journal
OA01427	5.12	5.25	6.44	Open Access Journal
OA01428	3.38	3.70	3.21	Open Access Journal
OA01429	3.12	3.48	5.57	Open Access Journal
OA01430	0.87	0.85	0.81	Open Access Journal
OA01431	3.37	2.58	3.27	Open Access Journal
OA01432	1.18	1.23	1.08	Open Access Journal
OA01433	4.44	5.71	5.42	Open Access Journal
OA01434	0.70	0.77	0.91	Open Access Journal
OA01435	0.91	2.67	4.50	Open Access Journal
OA01436	4.36	4.58	5.10	Open Access Journal
OA01437	0.29	0.33	0.35	Open Access Journal
OA01438	0.44	0.46	0.42	Open Access Journal
OA01439	3.24	5.24	3.67	Open Access Journal
OA01440	0.55	0.68	0.71	Open Access Journal
OA01441	1.13	0.98	1.34	Open Access Journal
OA01442	1.52	1.55	1.05	Open Access Journal
OA01443	1.23	1.27	1.33	Open Access Journal
OA01444	0.50	0.68	0.83	Open Access Journal
OA01445	0.41	0.94	1.23	Open Access Journal
OA01446	2.10	2.58	1.69	Open Access Journal
OA01447	0.58	0.62	0.70	Open Access Journal
OA01448	0.64	0.77	0.80	Open Access Journal
OA01449	2.10	2.16	2.25	Open Access Journal
OA01450	1.73	2.73	2.12	Open Access Journal
OA01451	1.10	0.70	0.78	Open Access Journal
OA01452	0.07	0.14	0.11	Open Access Journal
OA01453	0.42	0.56	0.46	Open Access Journal
OA01454	0.69	1.05	1.41	Open Access Journal
OA01455	0.28	0.51	0.47	Open Access Journal
OA01456	1.22	1.11	1.38	Open Access Journal
OA01457	0.41	0.59	0.91	Open Access Journal
OA01458	1.23	1.60	1.48	Open Access Journal
OA01459	0.37	0.84	0.51	Open Access Journal
OA01460	0.59	0.61	0.48	Open Access Journal
OA01461	0.48	1.14	0.43	Open Access Journal
OA01462	0.77	0.75	0.98	Open Access Journal
OA01463	1.18	1.87	1.67	Open Access Journal
OA01464	0.62	0.57	0.54	Open Access Journal
OA01465	0.57	0.59	0.62	Open Access Journal
OA01466	1.06	1.05	1.13	Open Access Journal
OA01467	1.70	2.52	2.77	Open Access Journal
OA01468	2.17	2.36	2.64	Open Access Journal
OA01469	1.95	2.41	1.54	Open Access Journal
OA01470	0.38	0.34	0.48	Open Access Journal
OA01471	0.78	0.92	0.50	Open Access Journal
OA01472	0.15	0.22	0.54	Open Access Journal
OA01473	0.38	0.10	0.12	Open Access Journal
OA01474	0.09	0.06	0.19	Open Access Journal
OA01475	0.42	0.60	0.94	Open Access Journal
OA01476	0.36	0.46	0.43	Open Access Journal
OA01477	0.74	0.75	0.73	Open Access Journal
OA01478	0.11	0.18	0.21	Open Access Journal
OA01479	0.37	0.55	0.69	Open Access Journal
OA01480	0.31	0.11	0.20	Open Access Journal
OA01481	0.77	0.73	0.74	Open Access Journal
OA01482	0.15	0.06	0.11	Open Access Journal
OA01483	0.00	0.00	0.04	Open Access Journal
OA01484	2.29	2.33	2.11	Open Access Journal
OA01485	0.94	0.94	0.80	Open Access Journal
OA01486	0.10	0.08	0.31	Open Access Journal
OA01487	0.64	0.51	0.53	Open Access Journal
OA01488	1.94	2.56	1.52	Open Access Journal
OA01489	0.85	0.75	0.83	Open Access Journal
OA01490	1.08	1.48	1.89	Open Access Journal
OA01491	0.38	0.62	0.78	Open Access Journal
OA01492	1.00	1.18	1.12	Open Access Journal
OA01493	0.14	0.48	0.92	Open Access Journal
OA01494	0.88	1.25	1.52	Open Access Journal
OA01495	2.02	2.68	2.35	Open Access Journal
OA01496	0.69	0.70	1.12	Open Access Journal
OA01497	0.30	0.52	0.40	Open Access Journal
OA01498	0.76	0.74	0.61	Open Access Journal
OA01499	4.40	4.60	4.97	Open Access Journal
OA01500	0.74	0.71	0.91	Open Access Journal
OA01501	0.20	0.86	0.79	Open Access Journal
OA01502	0.52	0.44	0.34	Open Access Journal
OA01503	1.17	1.09	1.82	Open Access Journal
OA01504	0.62	1.41	2.64	Open Access Journal
OA01505	1.03	1.03	1.09	Open Access Journal
OA01506	1.81	1.94	1.75	Open Access Journal
OA01507	0.69	0.70	0.53	Open Access Journal
OA01508	0.33	0.40	0.44	Open Access Journal
OA01509	0.22	0.56	0.65	Open Access Journal
OA01510	2.21	2.03	1.75	Open Access Journal
OA01511	0.81	0.88	1.12	Open Access Journal
OA01512	2.36	3.96	3.78	Open Access Journal
OA01513	3.09	3.09	3.57	Open Access Journal
OA01514	1.08	0.77	0.99	Open Access Journal
OA01515	1.07	0.74	0.72	Open Access Journal
OA01516	0.11	0.13	0.07	Open Access Journal
OA01517	2.52	2.75	2.10	Open Access Journal
OA01518	1.58	1.29	1.62	Open Access Journal
OA01519	1.01	1.12	1.12	Open Access Journal
OA01520	4.55	5.66	5.60	Open Access Journal
OA01521	4.08	3.62	3.97	Open Access Journal
OA01522	1.18	1.24	1.16	Open Access Journal
OA01523	1.42	1.67	1.31	Open Access Journal
OA01524	0.20	0.30	0.31	Open Access Journal
OA01525	0.52	0.48	0.64	Open Access Journal
OA01526	0.80	0.85	0.86	Open Access Journal
OA01527	1.46	1.95	1.75	Open Access Journal
OA01528	0.13	0.38	0.62	Open Access Journal
OA01529	0.39	0.38	0.43	Open Access Journal
OA01530	0.22	0.28	0.37	Open Access Journal
OA01531	0.62	0.69	0.77	Open Access Journal
OA01532	0.78	0.57	0.67	Open Access Journal
OA01533	0.74	0.57	0.75	Open Access Journal
OA01534	1.41	1.23	1.45	Open Access Journal
OA01535	2.59	2.70	2.57	Open Access Journal
OA01536	2.04	2.73	3.60	Open Access Journal
OA01537	0.36	0.18	0.29	Open Access Journal
OA01538	1.09	1.33	0.49	Open Access Journal
OA01539	0.95	1.36	1.22	Open Access Journal
OA01540	1.10	0.80	1.17	Open Access Journal
OA01541	0.83	0.65	0.53	Open Access Journal
OA01542	0.35	0.34	0.38	Open Access Journal
OA01543	0.79	1.14	0.60	Open Access Journal
OA01544	0.18	0.25	0.75	Open Access Journal
OA01545	0.33	0.47	0.39	Open Access Journal
OA01546	0.66	1.88	1.64	Open Access Journal
OA01547	0.14	0.15	0.15	Open Access Journal
OA01548	0.10	0.08	0.13	Open Access Journal
OA01549	1.62	1.58	1.63	Open Access Journal
OA01550	0.25	0.32	0.21	Open Access Journal
OA01551	1.95	1.75	2.67	Open Access Journal
OA01552	1.17	1.85	2.77	Open Access Journal
OA01553	0.06	0.18	0.15	Open Access Journal
OA01554	1.46	1.39	1.46	Open Access Journal
OA01555	0.23	0.20	0.11	Open Access Journal
OA01556	0.33	0.60	1.59	Open Access Journal
OA01557	0.88	1.57	1.48	Open Access Journal
OA01558	0.77	1.93	1.64	Open Access Journal
OA01559	1.14	1.62	1.66	Open Access Journal
OA01560	0.06	0.17	0.33	Open Access Journal
OA01561	0.83	0.83	0.98	Open Access Journal
OA01562	3.41	2.64	3.09	Open Access Journal
OA01563	1.20	1.35	1.56	Open Access Journal
OA01564	0.61	0.44	0.93	Open Access Journal
OA01565	0.14	0.19	0.40	Open Access Journal
OA01566	1.45	1.50	1.28	Open Access Journal
OA01567	0.35	0.26	0.28	Open Access Journal
OA01568	1.35	1.19	1.15	Open Access Journal
OA01569	0.80	0.53	0.84	Open Access Journal
OA01570	0.74	0.63	0.67	Open Access Journal
OA01571	3.80	3.74	4.21	Open Access Journal
OA01572	1.21	1.17	1.00	Open Access Journal
OA01573	0.79	0.93	0.82	Open Access Journal
OA01574	0.33	0.42	0.88	Open Access Journal
OA01575	0.21	0.17	0.17	Open Access Journal
OA01576	1.82	1.77	1.98	Open Access Journal
OA01577	0.35	0.51	0.31	Open Access Journal
OA01578	1.12	0.94	1.08	Open Access Journal
OA01579	0.99	1.07	0.88	Open Access Journal
OA01580	0.51	0.69	1.00	Open Access Journal
OA01581	2.76	3.00	2.93	Open Access Journal
OA01582	0.25	0.25	0.16	Open Access Journal
OA01583	1.32	1.30	1.48	Open Access Journal
OA01584	3.99	5.01	4.80	Open Access Journal
OA01585	1.12	1.26	1.13	Open Access Journal
OA01586	0.81	1.02	1.35	Open Access Journal
OA01587	1.12	1.19	1.24	Open Access Journal
OA01588	0.67	0.20	1.02	Open Access Journal
OA01589	0.98	0.96	0.96	Open Access Journal
OA01590	0.07	0.07	0.06	Open Access Journal
OA01591	3.58	2.84	3.26	Open Access Journal
OA01592	4.00	3.06	3.32	Open Access Journal
OA01593	3.58	3.56	3.76	Open Access Journal
OA01594	1.88	1.45	1.79	Open Access Journal
OA01595	5.70	5.38	5.20	Open Access Journal
OA01596	0.43	0.41	0.55	Open Access Journal
OA01597	0.72	0.61	0.77	Open Access Journal
OA01598	2.09	1.86	1.52	Open Access Journal
OA01599	0.06	0.56	0.43	Open Access Journal
OA01600	2.89	2.83	2.11	Open Access Journal
OA01601	2.96	2.99	3.08	Open Access Journal
OA01602	1.09	1.38	1.36	Open Access Journal
OA01603	1.22	1.36	1.30	Open Access Journal
OA01604	1.83	1.82	1.77	Open Access Journal
OA01605	0.74	0.56	0.63	Open Access Journal
OA01606	2.71	2.93	3.53	Open Access Journal
OA01607	0.74	0.90	1.07	Open Access Journal
OA01608	1.33	1.80	1.73	Open Access Journal
OA01609	1.54	1.84	1.78	Open Access Journal
OA01610	0.37	0.69	1.08	Open Access Journal
OA01611	0.83	0.98	0.85	Open Access Journal
OA01612	3.53	3.88	3.67	Open Access Journal
OA01613	1.79	1.26	0.84	Open Access Journal
OA01614	1.95	2.02	1.61	Open Access Journal
OA01615	1.55	1.49	1.48	Open Access Journal
OA01616	0.13	0.10	0.16	Open Access Journal
OA01617	0.22	0.11	0.26	Open Access Journal
OA01618	1.83	1.86	1.76	Open Access Journal
OA01619	0.84	1.28	1.39	Open Access Journal
OA01620	2.56	3.01	2.76	Open Access Journal
OA01621	0.38	0.54	0.64	Open Access Journal
OA01622	2.60	2.87	2.87	Open Access Journal
OA01623	0.11	0.13	0.12	Open Access Journal
OA01624	1.82	1.63	1.52	Open Access Journal
OA01625	0.53	0.48	0.47	Open Access Journal
OA01626	0.10	0.10	0.17	Open Access Journal
OA01627	1.19	1.01	1.39	Open Access Journal
OA01628	0.67	0.79	0.81	Open Access Journal
OA01629	0.64	0.77	1.08	Open Access Journal
OA01630	1.09	1.53	1.57	Open Access Journal
OA01631	0.82	0.33	0.48	Open Access Journal
OA01632	2.29	2.31	2.54	Open Access Journal
OA01633	0.93	1.22	1.34	Open Access Journal
OA01634	1.14	1.13	0.88	Open Access Journal
OA01635	2.26	2.52	2.18	Open Access Journal
OA01636	0.98	0.73	1.00	Open Access Journal
OA01637	1.00	1.23	1.21	Open Access Journal
OA01638	2.48	2.38	2.70	Open Access Journal
OA01639	1.27	1.59	1.30	Open Access Journal
OA01640	0.62	0.58	0.84	Open Access Journal
OA01641	0.53	1.65	2.08	Open Access Journal
OA01642	0.65	0.43	0.84	Open Access Journal
OA01643	0.15	0.11	0.13	Open Access Journal
OA01644	0.70	0.64	0.55	Open Access Journal
OA01645	0.91	0.59	0.75	Open Access Journal
OA01646	2.26	2.41	2.10	Open Access Journal
OA01647	0.98	0.86	0.88	Open Access Journal
OA01648	0.41	0.54	0.64	Open Access Journal
OA01649	0.37	0.29	0.36	Open Access Journal
OA01650	1.00	1.00	1.74	Open Access Journal
OA01651	4.37	4.25	4.01	Open Access Journal
OA01652	0.12	0.14	0.11	Open Access Journal
OA01653	0.65	0.60	0.53	Open Access Journal
OA01654	1.89	1.61	1.75	Open Access Journal
OA01655	0.66	0.91	0.73	Open Access Journal
OA01656	0.56	0.79	0.35	Open Access Journal
OA01657	2.08	1.94	1.89	Open Access Journal
OA01658	2.02	1.54	1.45	Open Access Journal
OA01659	1.67	1.62	1.64	Open Access Journal
OA01660	0.06	0.07	0.29	Open Access Journal
OA01661	0.93	1.04	1.47	Open Access Journal
OA01662	1.44	0.92	1.27	Open Access Journal
OA01663	0.24	0.15	0.37	Open Access Journal
OA01664	2.12	1.00	2.33	Open Access Journal
OA01665	0.93	0.39	0.76	Open Access Journal
OA01666	1.80	1.72	2.61	Open Access Journal
OA01667	0.25	0.28	0.53	Open Access Journal
OA01668	0.69	0.68	0.70	Open Access Journal
OA01669	0.46	0.56	0.62	Open Access Journal
OA01670	0.99	1.31	1.40	Open Access Journal
OA01671	0.11	0.28	0.13	Open Access Journal
OA01672	2.49	3.02	2.54	Open Access Journal
OA01673	1.59	1.91	1.55	Open Access Journal
OA01674	0.12	0.12	0.14	Open Access Journal
OA01675	0.28	0.45	0.60	Open Access Journal
OA01676	1.15	1.56	1.68	Open Access Journal
OA01677	1.49	1.56	2.03	Open Access Journal
OA01678	0.63	0.44	0.44	Open Access Journal
OA01679	0.62	0.86	1.17	Open Access Journal
OA01680	0.27	0.31	0.29	Open Access Journal
OA01681	2.64	2.81	1.32	Open Access Journal
OA01682	0.19	0.60	0.70	Open Access Journal
OA01683	0.23	0.64	0.95	Open Access Journal
OA01684	0.39	0.67	0.62	Open Access Journal
OA01685	0.42	0.62	0.68	Open Access Journal
OA01686	0.56	0.31	0.40	Open Access Journal
OA01687	1.82	1.79	1.58	Open Access Journal
OA01688	3.44	4.31	3.31	Open Access Journal
OA01689	1.25	1.21	1.21	Open Access Journal
OA01690	0.65	0.57	0.60	Open Access Journal
OA01691	0.30	0.18	0.24	Open Access Journal
OA01692	1.10	1.31	1.44	Open Access Journal
OA01693	0.46	0.54	0.56	Open Access Journal
OA01694	0.91	0.97	1.09	Open Access Journal
OA01695	0.97	1.10	0.87	Open Access Journal
OA01696	1.42	1.26	1.34	Open Access Journal
OA01697	1.30	1.30	1.34	Open Access Journal
OA01698	0.50	0.52	0.53	Open Access Journal
OA01699	3.22	3.58	3.67	Open Access Journal
OA01700	2.05	1.95	1.67	Open Access Journal
OA01701	0.67	0.69	0.80	Open Access Journal
OA01702	1.22	0.84	1.10	Open Access Journal
OA01703	0.15	0.19	0.15	Open Access Journal
OA01704	1.14	1.06	1.32	Open Access Journal
OA01705	0.85	0.71	0.88	Open Access Journal
OA01706	0.24	0.27	0.20	Open Access Journal
OA01707	0.41	0.58	0.86	Open Access Journal
OA01708	0.93	0.87	0.85	Open Access Journal
OA01709	1.22	1.13	1.07	Open Access Journal
OA01710	0.38	0.41	0.70	Open Access Journal
OA01711	0.34	0.41	0.47	Open Access Journal
OA01712	0.08	0.08	0.06	Open Access Journal
OA01713	0.22	0.51	0.63	Open Access Journal
OA01714	1.14	1.84	1.98	Open Access Journal
OA01715	0.22	0.26	0.34	Open Access Journal
OA01716	0.88	0.88	0.84	Open Access Journal
OA01717	0.79	0.73	1.20	Open Access Journal
OA01718	1.59	1.71	1.97	Open Access Journal
OA01719	2.37	2.12	1.91	Open Access Journal
OA01720	2.56	2.24	2.00	Open Access Journal
OA01721	0.53	1.61	2.22	Open Access Journal
OA01722	4.10	4.23	3.93	Open Access Journal
OA01723	0.09	0.17	0.12	Open Access Journal
OA01724	1.07	1.21	1.59	Open Access Journal
OA01725	0.39	0.15	0.20	Open Access Journal
OA01726	1.63	1.76	1.38	Open Access Journal
OA01727	0.99	0.95	0.98	Open Access Journal
OA01728	0.39	0.40	0.37	Open Access Journal
OA01729	0.70	1.04	1.45	Open Access Journal
OA01730	0.04	0.04	0.05	Open Access Journal
OA01731	2.08	2.09	2.06	Open Access Journal
OA01732	0.84	0.88	0.93	Open Access Journal
OA01733	1.29	1.29	1.30	Open Access Journal
OA01734	1.80	1.62	1.96	Open Access Journal
OA01735	0.66	0.30	0.27	Open Access Journal
OA01736	0.72	1.14	1.09	Open Access Journal
OA01737	0.22	0.29	0.31	Open Access Journal
OA01738	1.81	1.66	1.22	Open Access Journal
OA01739	1.90	1.90	1.89	Open Access Journal
OA01740	0.00	0.00	0.00	Open Access Journal
OA01741	0.56	0.81	1.15	Open Access Journal
OA01742	0.41	1.06	1.33	Open Access Journal
OA01743	0.34	0.46	0.56	Open Access Journal
OA01744	0.22	0.33	0.09	Open Access Journal
OA01745	0.91	0.97	1.01	Open Access Journal
OA01746	2.25	2.73	2.95	Open Access Journal
OA01747	0.26	0.39	0.64	Open Access Journal
OA01748	0.65	0.82	0.92	Open Access Journal
OA01749	0.64	0.66	0.70	Open Access Journal
OA01750	0.25	0.37	0.59	Open Access Journal
OA01751	1.22	1.17	1.08	Open Access Journal
OA01752	1.02	1.64	1.93	Open Access Journal
OA01753	0.80	0.83	1.00	Open Access Journal
OA01754	1.14	1.18	1.21	Open Access Journal
OA01755	0.96	1.05	1.15	Open Access Journal
OA01756	1.65	1.37	1.68	Open Access Journal
OA01757	0.36	0.54	0.62	Open Access Journal
OA01758	0.01	0.00	0.03	Open Access Journal
OA01759	0.09	0.36	0.84	Open Access Journal
OA01760	0.71	0.70	0.60	Open Access Journal
OA01761	0.40	0.66	0.72	Open Access Journal
OA01762	0.51	0.32	0.59	Open Access Journal
OA01763	0.27	0.27	0.23	Open Access Book Series
OA01764	0.62	1.85	3.71	Open Access Journal
OA01765	0.09	0.12	0.28	Open Access Journal
OA01766	1.24	1.70	2.61	Open Access Journal
OA01767	0.50	0.70	0.98	Open Access Journal
OA01768	0.61	0.67	0.88	Open Access Journal
OA01769	0.20	0.35	0.39	Open Access Journal
OA01770	0.44	0.32	0.21	Open Access Journal
OA01771	1.45	0.98	1.11	Open Access Journal
OA01772	0.23	0.32	0.42	Open Access Journal
OA01773	0.36	0.62	0.99	Open Access Journal
OA01774	0.73	0.40	0.71	Open Access Journal
OA01775	0.69	0.63	0.60	Open Access Journal
OA01776	0.43	0.98	1.00	Open Access Journal
OA01777	0.27	0.34	0.27	Open Access Journal
OA01778	0.34	0.59	0.82	Open Access Journal
OA01779	1.85	2.17	1.93	Open Access Journal
OA01780	0.23	0.11	0.16	Open Access Journal
OA01781	0.21	0.26	0.48	Open Access Journal
OA01782	0.68	0.68	1.06	Open Access Journal
OA01783	1.20	1.68	2.95	Open Access Journal
OA01784	0.59	0.61	0.55	Open Access Journal
OA01785	14.39	13.86	11.71	Open Access Journal
OA01786	0.19	0.17	0.40	Open Access Journal
OA01787	0.04	0.10	0.00	Open Access Journal
OA01788	0.09	0.08	0.06	Open Access Journal
OA01789	0.21	0.18	0.05	Open Access Journal
OA01790	0.77	0.89	0.50	Open Access Journal
OA01791	0.45	1.50	0.95	Open Access Journal
OA01792	2.58	2.68	2.33	Open Access Journal
OA01793	0.10	0.05	0.13	Open Access Journal
OA01794	0.62	0.62	0.54	Open Access Journal
OA01795	6.60	4.00	4.33	Open Access Journal
OA01796	21.11	25.19	16.53	Open Access Journal
OA01797	14.82	13.27	11.59	Open Access Journal
OA01798	1.19	1.38	1.23	Open Access Journal
OA01799	0.31	0.29	0.15	Open Access Journal
OA01800	1.06	1.11	1.02	Open Access Journal
OA01801	0.98	1.02	1.22	Open Access Journal
OA01802	0.40	0.46	0.29	Open Access Journal
OA01803	0.72	0.57	0.57	Open Access Journal
OA01804	0.49	0.54	0.53	Open Access Journal
OA01805	0.06	0.48	0.28	Open Access Journal
OA01806	0.88	0.91	1.68	Open Access Journal
OA01807	0.63	0.87	0.53	Open Access Journal
OA01808	0.33	0.38	0.40	Open Access Journal
OA01809	0.81	0.42	0.12	Open Access Journal
OA01810	3.07	3.09	2.89	Open Access Journal
OA01811	0.18	0.81	0.63	Open Access Journal
OA01812	0.09	0.13	0.22	Open Access Journal
OA01813	0.17	0.06	0.11	Open Access Journal
OA01814	0.42	0.51	0.55	Open Access Journal
OA01815	2.45	1.52	1.22	Open Access Journal
OA01816	0.42	0.44	0.33	Open Access Journal
OA01817	3.59	3.66	3.83	Open Access Journal
OA01818	0.46	0.56	0.45	Open Access Journal
OA01819	1.64	1.47	1.35	Open Access Journal
OA01820	0.21	0.64	0.41	Open Access Journal
OA01821	0.30	0.30	0.56	Open Access Journal
OA01822	0.89	0.59	0.66	Open Access Journal
OA01823	2.69	3.11	3.26	Open Access Journal
OA01824	0.92	0.96	0.94	Open Access Journal
OA01825	0.40	0.57	0.64	Open Access Journal
OA01826	0.41	0.44	0.46	Open Access Journal
OA01827	0.63	0.59	0.54	Open Access Journal
OA01828	0.33	0.45	0.48	Open Access Journal
OA01829	0.79	0.74	0.77	Open Access Journal
OA01830	4.23	4.93	5.79	Open Access Journal
OA01831	1.29	1.51	1.88	Open Access Journal
OA01832	0.16	0.14	0.44	Open Access Journal
OA01833	2.90	3.35	3.52	Open Access Journal
OA01834	1.42	1.68	2.04	Open Access Journal
OA01835	0.98	0.99	0.94	Open Access Journal
OA01836	2.46	1.42	3.17	Open Access Journal
OA01837	0.29	0.28	0.25	Open Access Journal
OA01838	0.52	0.61	0.64	Open Access Journal
OA01839	0.64	0.91	1.05	Open Access Journal
OA01840	1.59	1.63	1.76	Open Access Journal
OA01841	0.79	0.88	0.82	Open Access Journal
OA01842	0.51	0.62	0.56	Open Access Journal
OA01843	6.13	2.20	1.63	Open Access Journal
OA01844	0.52	0.32	0.40	Open Access Journal
OA01845	0.23	0.37	0.32	Open Access Journal
OA01846	1.10	1.24	1.43	Open Access Journal
OA01847	1.52	2.00	1.71	Open Access Journal
OA01848	0.58	0.49	0.42	Open Access Journal
OA01849	2.42	2.95	2.19	Open Access Journal
OA01850	1.15	0.60	0.62	Open Access Journal
OA01851	0.23	0.54	0.47	Open Access Journal
OA01852	0.12	0.00	0.00	Open Access Journal
OA01853	0.00	0.00	0.00	Open Access Journal
OA01854	0.00	0.00	0.51	Open Access Journal
OA01855	1.33	0.99	1.01	Open Access Journal
OA01856	1.35	1.71	2.59	Open Access Journal
OA01857	3.19	3.59	3.56	Open Access Journal
OA01858	4.25	4.08	3.92	Open Access Journal
OA01859	2.19	2.32	2.86	Open Access Journal
OA01860	7.32	8.85	10.60	Open Access Journal
OA01861	2.10	1.78	1.83	Open Access Journal
OA01862	0.77	0.99	1.02	Open Access Journal
OA01863	0.24	0.34	0.36	Open Access Journal
OA01864	0.23	0.26	0.19	Open Access Journal
OA01865	0.33	0.14	0.36	Open Access Journal
OA01866	1.33	1.41	1.75	Open Access Journal
OA01867	1.57	1.72	1.39	Open Access Journal
OA01868	0.14	0.00	0.00	Open Access Journal
OA01869	0.44	0.48	0.38	Open Access Journal
OA01870	0.20	0.33	0.25	Open Access Journal
OA01871	5.63	5.74	6.21	Open Access Journal
OA01872	9.80	13.88	18.29	Open Access Journal
OA01873	5.66	11.05	11.51	Open Access Journal
OA01874	2.09	2.47	3.20	Open Access Journal
OA01875	2.00	2.19	1.03	Open Access Journal
OA01876	1.24	0.95	1.04	Open Access Journal
OA01877	0.44	0.59	0.58	Open Access Journal
OA01878	0.02	0.13	0.09	Open Access Journal
OA01879	1.57	0.96	1.24	Open Access Journal
OA01880	5.50	5.23	4.98	Open Access Journal
OA01881	4.66	4.26	3.68	Open Access Journal
OA01882	5.29	5.56	6.27	Open Access Journal
OA01883	1.71	1.71	1.47	Open Access Journal
OA01884	1.80	1.56	1.20	Open Access Journal
OA01885	4.87	3.85	2.90	Open Access Journal
OA01886	3.35	5.14	5.78	Open Access Journal
OA01887	5.76	6.20	6.19	Open Access Journal
OA01888	4.04	3.46	3.61	Open Access Journal
OA01889	11.80	9.76	8.23	Open Access Journal
OA01890	4.29	4.71	5.89	Open Access Journal
OA01891	2.24	2.29	2.33	Open Access Journal
OA01892	2.62	2.65	3.09	Open Access Journal
OA01893	1.13	1.06	1.97	Open Access Journal
OA01894	0.39	0.50	0.29	Open Access Journal
OA01895	0.33	0.36	0.49	Open Access Journal
OA01896	1.14	1.14	1.12	Open Access Journal
OA01897	0.15	0.17	0.25	Open Access Journal
OA01898	0.87	1.56	1.77	Open Access Journal
OA01899	0.15	0.12	0.34	Open Access Journal
OA01900	1.12	0.89	0.90	Open Access Journal
OA01901	1.19	1.89	1.91	Open Access Journal
OA01902	0.90	0.65	0.75	Open Access Journal
OA01903	1.01	0.76	0.74	Open Access Journal
OA01904	1.00	0.99	1.11	Open Access Journal
OA01905	1.94	2.31	3.67	Open Access Journal
OA01906	2.15	1.69	2.15	Open Access Journal
OA01907	5.28	8.69	7.00	Open Access Journal
OA01908	0.02	0.20	0.19	Open Access Journal
OA01909	0.27	0.30	0.24	Open Access Journal
OA01910	2.09	2.41	2.67	Open Access Journal
OA01911	2.29	2.80	2.78	Open Access Journal
OA01912	10.77	11.23	11.80	Open Access Journal
OA01913	4.77	4.93	4.71	Open Access Journal
OA01914	0.25	0.35	0.45	Open Access Journal
OA01915	1.05	1.02	1.42	Open Access Journal
OA01916	0.54	0.81	0.84	Open Access Journal
OA01917	3.45	3.38	2.59	Open Access Journal
OA01918	3.35	3.47	3.21	Open Access Journal
OA01919	0.26	0.84	1.33	Open Access Journal
OA01920	0.73	1.00	1.67	Open Access Journal
OA01921	2.79	4.46	4.57	Open Access Journal
OA01922	0.89	0.94	1.07	Open Access Journal
OA01923	0.60	0.55	0.55	Open Access Journal
OA01924	0.78	0.89	1.16	Open Access Journal
OA01925	2.63	2.80	1.93	Open Access Journal
OA01926	2.10	2.03	2.43	Open Access Journal
OA01927	0.48	0.19	0.39	Open Access Journal
OA01928	2.16	1.54	2.36	Open Access Journal
OA01929	1.87	2.04	2.04	Open Access Journal
OA01930	2.89	2.80	2.97	Open Access Journal
OA01931	0.52	0.38	0.54	Open Access Journal
OA01932	0.64	0.80	1.17	Open Access Journal
OA01933	2.02	1.98	2.03	Open Access Journal
OA01934	1.37	1.57	1.27	Open Access Journal
OA01935	0.49	0.74	0.82	Open Access Journal
OA01936	0.29	0.19	0.28	Open Access Journal
OA01937	0.28	0.43	0.42	Open Access Journal
OA01938	0.52	0.52	0.60	Open Access Journal
OA01939	0.58	0.77	0.52	Open Access Journal
OA01940	1.05	1.27	1.56	Open Access Journal
OA01941	0.96	0.67	0.84	Open Access Journal
OA01942	0.18	0.59	0.29	Open Access Journal
OA01943	0.23	0.23	0.35	Open Access Journal
OA01944	0.60	0.65	0.45	Open Access Journal
OA01945	0.70	0.65	0.69	Open Access Journal
OA01946	0.14	0.08	0.12	Open Access Journal
OA01947	0.19	0.21	0.36	Open Access Journal
OA01948	0.17	0.11	0.15	Open Access Journal
OA01949	0.02	0.02	0.02	Open Access Journal
OA01950	7.96	7.42	5.73	Open Access Journal
OA01951	0.93	1.09	1.27	Open Access Journal
OA01952	0.54	0.79	0.57	Open Access Journal
OA01953	3.49	3.30	3.46	Open Access Journal
OA01954	0.58	0.42	0.55	Open Access Journal
OA01955	8.74	9.48	9.28	Open Access Journal
OA01956	0.51	0.49	0.55	Open Access Journal
OA01957	3.78	4.07	4.29	Open Access Journal
OA01958	2.83	3.46	3.21	Open Access Journal
OA01959	3.53	3.67	2.86	Open Access Journal
OA01960	3.19	3.94	3.64	Open Access Journal
OA01961	1.71	1.81	1.93	Open Access Journal
OA01962	0.65	0.46	0.56	Open Access Journal
OA01963	2.11	2.25	2.39	Open Access Journal
OA01964	0.17	0.31	0.21	Open Access Journal
OA01965	0.97	1.23	0.67	Open Access Journal
OA01966	2.14	2.70	2.90	Open Access Journal
OA01967	0.00	0.00	0.03	Open Access Journal
OA01968	1.09	1.03	1.41	Open Access Journal
OA01969	0.12	0.67	0.53	Open Access Journal
OA01970	3.69	3.59	3.68	Open Access Journal
OA01971	1.27	1.01	1.15	Open Access Journal
OA01972	0.69	1.09	0.99	Open Access Journal
OA01973	0.53	0.71	0.63	Open Access Journal
OA01974	0.86	0.79	0.82	Open Access Journal
OA01975	3.91	4.40	4.52	Open Access Journal
OA01976	0.44	0.71	1.34	Open Access Journal
OA01977	4.96	4.91	4.73	Open Access Journal
OA01978	2.79	3.13	2.81	Open Access Journal
OA01979	1.05	0.78	0.87	Open Access Journal
OA01980	0.00	0.06	0.09	Open Access Journal
OA01981	0.25	0.33	0.40	Open Access Journal
OA01982	0.16	0.13	0.09	Open Access Journal
OA01983	0.86	1.13	1.07	Open Access Journal
OA01984	0.16	0.24	0.31	Open Access Journal
OA01985	0.16	0.23	0.25	Open Access Journal
OA01986	0.26	0.20	0.38	Open Access Journal
OA01987	0.25	0.64	0.78	Open Access Journal
OA01988	0.27	0.00	0.38	Open Access Journal
OA01989	0.50	0.36	0.14	Open Access Journal
OA01990	0.46	0.64	0.76	Open Access Journal
OA01991	0.78	0.62	0.47	Open Access Journal
OA01992	0.03	0.05	0.10	Open Access Journal
OA01993	5.46	5.10	4.37	Open Access Journal
OA01994	1.95	1.70	2.11	Open Access Journal
OA01995	3.17	3.07	2.74	Open Access Journal
OA01996	4.18	3.78	3.48	Open Access Journal
OA01997	0.47	0.39	0.50	Open Access Journal
OA01998	0.50	0.27	2.71	Open Access Journal
OA01999	0.09	0.14	0.10	Open Access Journal
[truncated: 543 more rows]

## Sheet: Subscription Based Publications
Publication ID	2014 CiteScore	2015 CiteScore	2016 CiteScore	Source Type
SB00001	0.89	0.80	0.62	Subscription Journal
SB00002	1.10	1.19	1.83	Subscription Journal
SB00003	0.00	0.00	0.01	Subscription Journal
SB00004	0.05	0.00	0.00	Subscription Journal
SB00005	0.02	0.10	0.10	Subscription Journal
SB00006	2.08	2.98	2.36	Subscription Journal
SB00007	0.71	0.68	0.73	Subscription Journal
SB00008	0.72	0.57	0.68	Subscription Journal
SB00009	0.00	0.00	0.02	Subscription Journal
SB00010	3.04	4.12	3.29	Subscription Journal
SB00011	3.97	4.13	3.66	Subscription Journal
SB00012	0.28	0.20	0.13	Subscription Trade Journal
SB00013	0.17	0.30	0.35	Subscription Journal
SB00014	1.16	1.26	1.27	Subscription Journal
SB00015	0.14	0.09	0.04	Subscription Journal
SB00016	0.03	0.02	0.05	Subscription Journal
SB00017	0.13	0.10	0.10	Subscription Journal
SB00018	2.06	2.07	2.32	Subscription Journal
SB00019	0.14	0.10	0.07	Subscription Journal
SB00020	1.66	2.07	2.29	Subscription Journal
SB00021	1.76	2.02	2.07	Subscription Journal
SB00022	0.74	0.75	0.75	Subscription Journal
SB00023	0.09	0.13	0.09	Subscription Journal
SB00024	1.75	1.90	1.87	Subscription Journal
SB00025	0.10	0.13	0.09	Subscription Journal
SB00026	0.30	0.20	0.10	Subscription Journal
SB00027	13.21	14.33	11.96	Subscription Journal
SB00028	7.62	8.71	8.41	Subscription Journal
SB00029	2.01	2.74	3.29	Subscription Journal
SB00030	4.30	5.59	5.45	Subscription Journal
SB00031	9.23	8.61	7.50	Subscription Journal
SB00032	0.35	0.35	0.27	Subscription Journal
SB00033	0.20	0.16	0.05	Subscription Journal
SB00034	1.30	1.10	0.33	Subscription Journal
SB00035	2.79	2.63	3.24	Subscription Journal
SB00036	0.79	0.77	1.14	Subscription Journal
SB00037	1.29	1.56	1.52	Subscription Journal
SB00038	1.33	1.31	1.29	Subscription Journal
SB00039	0.33	0.36	0.36	Subscription Journal
SB00040	0.54	1.25	0.83	Subscription Journal
SB00041	1.38	1.74	1.53	Subscription Journal
SB00042	0.66	1.34	0.52	Subscription Journal
SB00043	0.78	1.59	0.72	Subscription Journal
SB00044	1.53	2.19	1.67	Subscription Journal
SB00045	0.61	0.71	1.42	Subscription Journal
SB00046	0.16	0.43	0.27	Subscription Journal
SB00047	0.60	0.56	0.64	Subscription Journal
SB00048	3.39	3.87	2.97	Subscription Journal
SB00049	1.64	2.49	2.72	Subscription Journal
SB00050	3.19	3.97	3.23	Subscription Journal
SB00051	22.14	22.77	20.85	Subscription Journal
SB00052	0.71	0.73	0.67	Subscription Journal
SB00053	1.37	1.55	1.43	Subscription Journal
SB00054	1.18	1.30	1.39	Subscription Journal
SB00055	0.19	0.20	0.22	Subscription Journal
SB00056	8.89	10.32	11.16	Subscription Journal
SB00057	0.47	0.42	0.35	Subscription Trade Journal
SB00058	1.57	1.48	1.94	Subscription Journal
SB00059	0.79	0.87	1.11	Subscription Journal
SB00060	1.75	1.59	1.34	Subscription Journal
SB00061	1.61	1.94	2.10	Subscription Journal
SB00062	1.19	1.29	1.36	Subscription Journal
SB00063	1.61	2.58	2.37	Subscription Journal
SB00064	0.95	1.04	1.19	Subscription Journal
SB00065	1.45	1.61	1.40	Subscription Journal
SB00066	2.23	4.60	6.60	Subscription Journal
SB00067	3.77	4.07	4.72	Subscription Journal
SB00068	1.37	2.88	2.74	Subscription Journal
SB00069	2.30	1.87	2.31	Subscription Journal
SB00070	0.97	1.11	1.15	Subscription Journal
SB00071	6.00	6.24	5.69	Subscription Journal
SB00072	3.45	2.67	3.13	Subscription Journal
SB00073	2.83	2.71	3.23	Subscription Journal
SB00074	11.46	3.56	3.97	Subscription Journal
SB00075	1.49	1.58	1.83	Subscription Journal
SB00076	2.74	2.29	2.66	Subscription Journal
SB00077	2.02	2.29	2.50	Subscription Journal
SB00078	4.14	2.19	3.48	Subscription Journal
SB00079	1.46	1.41	1.27	Subscription Journal
SB00080	1.64	1.74	2.78	Subscription Journal
SB00081	2.37	2.16	2.74	Subscription Journal
SB00082	1.06	1.39	1.42	Subscription Journal
SB00083	2.65	2.86	2.95	Subscription Journal
SB00084	2.85	3.21	3.74	Subscription Journal
SB00085	1.59	2.57	3.10	Subscription Journal
SB00086	3.42	3.51	2.51	Subscription Journal
SB00087	0.02	0.01	0.04	Subscription Journal
SB00088	0.86	0.83	0.80	Subscription Journal
SB00089	0.66	0.56	0.73	Subscription Journal
SB00090	0.05	0.01	0.01	Subscription Journal
SB00091	0.19	0.50	0.21	Subscription Journal
SB00092	6.88	7.38	7.60	Subscription Journal
SB00093	8.74	9.88	10.30	Subscription Journal
SB00094	4.90	5.11	4.90	Subscription Journal
SB00095	3.87	4.21	3.72	Subscription Journal
SB00096	2.97	3.13	3.16	Subscription Journal
SB00097	5.66	5.91	6.03	Subscription Journal
SB00098	2.89	3.22	3.66	Subscription Journal
SB00099	12.49	13.55	13.65	Subscription Journal
SB00100	4.30	5.39	5.92	Subscription Journal
SB00101	0.18	0.17	0.23	Subscription Book Series
SB00102	3.84	4.41	4.70	Subscription Journal
SB00103	0.13	0.23	0.31	Subscription Journal
SB00104	0.19	0.08	0.18	Subscription Journal
SB00105	0.89	1.11	1.12	Subscription Journal
SB00106	0.69	0.91	0.41	Subscription Journal
SB00107	0.42	0.60	0.53	Subscription Journal
SB00108	0.80	0.73	0.85	Subscription Journal
SB00109	0.35	0.31	0.39	Subscription Journal
SB00110	0.57	0.60	0.78	Subscription Journal
SB00111	2.27	2.02	2.06	Subscription Journal
SB00112	0.31	0.28	0.23	Subscription Journal
SB00113	0.02	0.01	0.01	Subscription Journal
SB00114	0.91	0.77	0.84	Subscription Journal
SB00115	0.29	0.07	0.00	Subscription Journal
SB00116	0.07	0.11	0.09	Subscription Journal
SB00117	0.56	0.54	0.49	Subscription Journal
SB00118	1.60	1.49	2.08	Subscription Journal
SB00119	2.38	1.57	2.41	Subscription Journal
SB00120	1.89	2.02	1.94	Subscription Journal
SB00121	0.57	0.58	0.59	Subscription Journal
SB00122	0.54	0.76	0.32	Subscription Journal
SB00123	6.53	6.58	6.66	Subscription Journal
SB00124	0.48	0.41	0.38	Subscription Journal
SB00125	0.92	0.85	0.91	Subscription Journal
SB00126	0.23	0.42	0.67	Subscription Journal
SB00127	0.45	0.43	0.78	Subscription Journal
SB00128	0.46	0.59	0.16	Subscription Journal
SB00129	0.77	0.67	0.70	Subscription Journal
SB00130	0.40	0.24	0.33	Subscription Journal
SB00131	0.88	0.89	0.85	Subscription Journal
SB00132	1.16	1.28	1.12	Subscription Journal
SB00133	0.49	0.59	0.46	Subscription Journal
SB00134	0.14	0.32	0.43	Subscription Journal
SB00135	0.41	0.55	0.64	Subscription Journal
SB00136	0.58	0.50	0.54	Subscription Journal
SB00137	0.05	0.05	0.05	Subscription Journal
SB00138	0.57	0.65	0.52	Subscription Journal
SB00139	1.94	2.37	2.14	Subscription Journal
SB00140	0.31	0.46	0.39	Subscription Journal
SB00141	1.60	1.32	1.17	Subscription Journal
SB00142	1.29	1.18	0.96	Subscription Journal
SB00143	0.47	0.47	0.59	Subscription Journal
SB00144	2.56	2.62	2.93	Subscription Journal
SB00145	0.80	0.63	0.68	Subscription Journal
SB00146	0.05	0.02	0.03	Subscription Journal
SB00147	1.00	0.87	1.15	Subscription Journal
SB00148	0.37	0.32	0.34	Subscription Journal
SB00149	0.74	0.59	0.69	Subscription Journal
SB00150	0.79	0.29	0.93	Subscription Journal
SB00151	1.13	1.07	1.06	Subscription Journal
SB00152	2.05	2.51	3.08	Subscription Journal
SB00153	0.43	0.47	0.32	Subscription Journal
SB00154	1.02	0.99	1.02	Subscription Journal
SB00155	1.74	1.46	1.49	Subscription Journal
SB00156	0.00	0.00	0.09	Subscription Journal
SB00157	0.20	0.18	0.18	Subscription Book Series
SB00158	0.73	0.76	0.97	Subscription Journal
SB00159	0.02	0.07	0.07	Subscription Journal
SB00160	0.06	0.15	0.09	Subscription Journal
SB00161	0.11	0.18	0.34	Subscription Journal
SB00162	0.09	0.19	0.30	Subscription Journal
SB00163	5.16	5.22	5.67	Subscription Journal
SB00164	3.45	3.23	3.09	Subscription Journal
SB00165	0.47	0.48	0.59	Subscription Journal
SB00166	0.68	0.64	0.64	Subscription Journal
SB00167	0.45	0.41	0.47	Subscription Journal
SB00168	0.26	0.35	0.33	Subscription Journal
SB00169	0.45	0.26	0.26	Subscription Journal
SB00170	1.68	1.64	1.82	Subscription Journal
SB00171	1.09	1.04	1.36	Subscription Journal
SB00172	1.25	0.92	1.03	Subscription Journal
SB00173	0.00	0.16	0.13	Subscription Journal
SB00174	1.07	0.71	0.90	Subscription Journal
SB00175	0.03	0.03	0.04	Subscription Journal
SB00176	0.85	1.28	1.37	Subscription Journal
SB00177	0.83	0.63	0.39	Subscription Journal
SB00178	0.84	0.73	0.92	Subscription Journal
SB00179	0.14	0.11	0.13	Subscription Journal
SB00180	1.84	2.53	1.39	Subscription Journal
SB00181	0.83	1.79	1.76	Subscription Journal
SB00182	1.14	1.20	1.37	Subscription Journal
SB00183	0.96	0.74	1.01	Subscription Journal
SB00184	0.60	0.59	0.60	Subscription Journal
SB00185	2.13	2.38	2.45	Subscription Journal
SB00186	0.55	0.62	0.29	Subscription Journal
SB00187	8.62	9.08	9.36	Subscription Journal
SB00188	0.44	0.31	0.29	Subscription Journal
SB00189	8.35	9.44	10.06	Subscription Journal
SB00190	2.00	1.90	1.84	Subscription Journal
SB00191	0.64	0.66	0.76	Subscription Journal
SB00192	1.14	1.14	1.44	Subscription Journal
SB00193	1.76	1.63	1.82	Subscription Journal
SB00194	0.25	0.62	0.35	Subscription Journal
SB00195	1.07	0.96	1.06	Subscription Journal
SB00196	2.43	2.85	2.67	Subscription Journal
SB00197	0.12	0.01	0.11	Subscription Journal
SB00198	1.53	0.86	1.10	Subscription Journal
SB00199	0.92	1.05	1.01	Subscription Journal
SB00200	1.26	1.21	1.20	Subscription Journal
SB00201	1.59	1.32	1.21	Subscription Journal
SB00202	0.90	1.18	1.24	Subscription Journal
SB00203	0.18	0.12	0.12	Subscription Journal
SB00204	2.39	2.93	3.33	Subscription Journal
SB00205	0.00	0.04	0.05	Subscription Journal
SB00206	1.33	0.64	1.18	Subscription Journal
SB00207	0.60	0.56	0.51	Subscription Journal
SB00208	0.49	0.38	0.28	Subscription Journal
SB00209	0.53	0.63	0.69	Subscription Journal
SB00210	1.79	1.68	1.75	Subscription Journal
SB00211	3.50	2.78	2.99	Subscription Journal
SB00212	0.33	0.28	0.49	Subscription Journal
SB00213	1.12	1.11	1.62	Subscription Journal
SB00214	0.03	0.09	0.04	Subscription Journal
SB00215	3.90	3.84	3.43	Subscription Journal
SB00216	2.46	2.16	2.15	Subscription Journal
SB00217	1.54	1.64	1.54	Subscription Journal
SB00218	0.21	0.23	0.34	Subscription Journal
SB00219	0.28	0.34	0.35	Subscription Journal
SB00220	0.63	0.68	0.69	Subscription Journal
SB00221	0.83	1.05	1.01	Subscription Journal
SB00222	0.24	0.17	0.20	Subscription Journal
SB00223	0.14	0.11	0.08	Subscription Journal
SB00224	2.49	2.46	2.36	Subscription Journal
SB00225	0.50	0.58	0.70	Subscription Journal
SB00226	0.79	0.75	0.88	Subscription Journal
SB00227	0.90	1.10	1.00	Subscription Journal
SB00228	0.00	0.00	0.10	Subscription Journal
SB00229	1.06	0.90	0.87	Subscription Journal
SB00230	0.55	0.40	0.53	Subscription Journal
SB00231	0.51	0.27	0.35	Subscription Journal
SB00232	0.66	0.85	0.85	Subscription Journal
SB00233	1.69	2.10	2.37	Subscription Journal
SB00234	0.43	0.38	0.27	Subscription Journal
SB00235	0.25	0.30	0.66	Subscription Journal
SB00236	0.64	0.60	0.67	Subscription Journal
SB00237	0.07	0.18	0.08	Subscription Journal
SB00238	0.76	0.92	0.76	Subscription Journal
SB00239	0.98	1.13	1.16	Subscription Journal
SB00240	0.76	0.92	0.62	Subscription Journal
SB00241	0.33	0.32	0.16	Subscription Journal
SB00242	2.85	3.39	3.67	Subscription Journal
SB00243	0.03	0.11	0.14	Subscription Journal
SB00244	0.11	0.35	0.11	Subscription Journal
SB00245	0.31	0.07	0.40	Subscription Book Series
SB00246	1.49	1.73	1.60	Subscription Journal
SB00247	1.48	1.22	1.29	Subscription Journal
SB00248	2.88	2.78	3.09	Subscription Journal
SB00249	4.76	4.02	4.25	Subscription Journal
SB00250	1.27	1.38	1.37	Subscription Journal
SB00251	3.12	3.09	3.14	Subscription Journal
SB00252	0.57	0.38	0.51	Subscription Journal
SB00253	2.01	2.03	2.52	Subscription Journal
SB00254	0.52	0.71	1.04	Subscription Journal
SB00255	0.54	0.29	0.47	Subscription Journal
SB00256	2.72	1.78	1.89	Subscription Journal
SB00257	0.67	0.94	0.91	Subscription Journal
SB00258	3.79	4.89	5.83	Subscription Journal
SB00259	0.10	0.06	0.06	Subscription Journal
SB00260	0.39	0.50	0.25	Subscription Journal
SB00261	0.65	0.96	0.50	Subscription Journal
SB00262	1.84	1.94	2.19	Subscription Journal
SB00263	0.71	0.65	0.82	Subscription Journal
SB00264	1.31	1.72	1.43	Subscription Journal
SB00265	0.31	0.30	0.45	Subscription Journal
SB00266	0.87	1.02	1.40	Subscription Journal
SB00267	0.52	0.25	0.31	Subscription Journal
SB00268	15.08	16.01	13.96	Subscription Journal
SB00269	0.63	0.49	0.73	Subscription Journal
SB00270	15.27	14.20	12.96	Subscription Journal
SB00271	3.32	3.36	3.46	Subscription Journal
SB00272	1.66	1.82	2.07	Subscription Journal
SB00273	11.32	11.93	11.56	Subscription Journal
SB00274	5.29	5.91	5.26	Subscription Journal
SB00275	16.79	18.50	17.79	Subscription Journal
SB00276	0.42	0.57	0.55	Subscription Trade Journal
SB00277	0.81	0.92	1.03	Subscription Journal
SB00278	3.45	5.14	5.96	Subscription Journal
SB00279	2.65	2.54	2.70	Subscription Journal
SB00280	1.17	1.20	1.29	Subscription Journal
SB00281	0.25	0.18	0.21	Subscription Journal
SB00282	0.23	0.22	0.23	Subscription Book Series
SB00283	0.71	0.58	0.94	Subscription Journal
SB00284	0.24	0.09	0.19	Subscription Book Series
SB00285	1.52	1.23	0.75	Subscription Journal
SB00286	5.40	6.07	5.36	Subscription Journal
SB00287	1.54	0.08	0.17	Subscription Journal
SB00288	0.67	0.89	0.90	Subscription Book Series
SB00289	0.33	0.13	0.23	Subscription Book Series
SB00290	0.18	0.75	0.39	Subscription Book Series
SB00291	4.70	4.38	4.63	Subscription Book Series
SB00292	0.04	0.04	0.00	Subscription Book Series
SB00293	3.04	3.19	2.73	Subscription Journal
SB00294	6.62	1.38	0.90	Subscription Book Series
SB00295	0.25	0.24	0.31	Subscription Book Series
SB00296	1.11	1.03	1.26	Subscription Journal
SB00297	0.56	0.61	0.74	Subscription Journal
SB00298	0.81	0.84	0.88	Subscription Journal
SB00299	0.65	0.86	0.81	Subscription Journal
SB00300	1.00	1.77	1.50	Subscription Book Series
SB00301	2.96	3.55	5.54	Subscription Book Series
SB00302	0.83	0.77	1.09	Subscription Journal
SB00303	1.52	1.39	1.63	Subscription Journal
SB00304	3.82	4.20	3.78	Subscription Book Series
SB00305	0.10	0.27	0.58	Subscription Book Series
SB00306	1.35	1.44	1.78	Subscription Book Series
SB00307	0.00	0.03	0.04	Subscription Book Series
SB00308	3.34	4.20	6.69	Subscription Book Series
SB00309	1.39	1.19	1.17	Subscription Book Series
SB00310	0.89	1.87	1.70	Subscription Journal
SB00311	0.23	0.13	0.26	Subscription Book Series
SB00312	0.05	0.16	0.03	Subscription Book Series
SB00313	1.04	0.98	0.78	Subscription Journal
SB00314	4.44	4.31	5.33	Subscription Book Series
SB00315	1.53	1.77	1.38	Subscription Journal
SB00316	5.31	5.00	3.73	Subscription Book Series
SB00317	0.58	0.82	0.67	Subscription Journal
SB00318	0.65	0.62	1.00	Subscription Book Series
SB00319	1.37	0.92	0.98	Subscription Book Series
SB00320	0.18	0.57	0.36	Subscription Journal
SB00321	2.07	2.61	2.50	Subscription Journal
SB00322	2.88	2.54	2.79	Subscription Book Series
SB00323	9.47	7.90	8.00	Subscription Journal
SB00324	1.12	1.10	0.77	Subscription Journal
SB00325	1.57	1.33	1.30	Subscription Journal
SB00326	0.82	0.57	0.70	Subscription Book Series
SB00327	0.16	0.09	0.09	Subscription Book Series
SB00328	1.28	1.39	2.01	Subscription Journal
SB00329	1.10	0.92	1.13	Subscription Journal
SB00330	1.03	0.92	0.97	Subscription Journal
SB00331	0.14	0.52	0.68	Subscription Journal
SB00332	0.04	0.06	0.25	Subscription Book Series
SB00333	3.56	4.79	3.70	Subscription Book Series
SB00334	0.32	0.30	0.58	Subscription Book Series
SB00335	0.06	0.04	0.00	Subscription Book Series
SB00336	0.00	0.07	0.01	Subscription Book Series
SB00337	0.93	1.08	1.35	Subscription Journal
SB00338	2.13	2.54	3.26	Subscription Journal
SB00339	1.67	1.55	1.50	Subscription Book Series
SB00340	6.82	7.22	7.90	Subscription Book Series
SB00341	0.32	0.19	0.00	Subscription Book Series
SB00342	1.75	2.02	2.28	Subscription Book Series
SB00343	0.13	0.39	0.25	Subscription Journal
SB00344	5.67	3.75	5.80	Subscription Book Series
SB00345	0.47	0.56	0.61	Subscription Journal
SB00346	5.50	4.88	4.88	Subscription Book Series
SB00347	0.12	0.13	0.29	Subscription Journal
SB00348	0.52	0.33	1.41	Subscription Book Series
SB00349	0.45	0.71	0.81	Subscription Book Series
SB00350	0.29	0.67	0.75	Subscription Book Series
SB00351	1.72	1.92	1.62	Subscription Journal
SB00352	1.43	1.46	1.18	Subscription Book Series
SB00353	1.77	2.64	2.85	Subscription Journal
SB00354	0.33	0.22	0.19	Subscription Journal
SB00355	0.28	0.49	0.29	Subscription Book Series
SB00356	0.38	0.47	0.36	Subscription Book Series
SB00357	6.81	6.11	6.37	Subscription Book Series
SB00358	0.07	0.05	0.00	Subscription Book Series
SB00359	0.20	0.10	0.10	Subscription Book Series
SB00360	2.11	2.52	2.21	Subscription Book Series
SB00361	2.62	2.61	3.20	Subscription Book Series
SB00362	0.56	0.44	0.37	Subscription Book Series
SB00363	0.65	0.30	0.32	Subscription Book Series
SB00364	0.21	0.40	0.29	Subscription Journal
SB00365	0.16	0.31	0.34	Subscription Book Series
SB00366	0.08	0.08	0.04	Subscription Book Series
SB00367	0.22	0.22	0.24	Subscription Book Series
SB00368	0.27	0.66	1.05	Subscription Journal
SB00369	2.95	2.91	1.94	Subscription Book Series
SB00370	1.49	1.47	1.38	Subscription Journal
SB00371	0.84	0.72	0.65	Subscription Journal
SB00372	0.39	0.52	0.22	Subscription Book Series
SB00373	0.41	0.67	0.62	Subscription Journal
SB00374	0.43	0.34	0.45	Subscription Journal
SB00375	0.20	0.87	0.63	Subscription Book Series
SB00376	3.62	2.72	2.71	Subscription Book Series
SB00377	0.16	0.25	0.63	Subscription Journal
SB00378	0.20	0.55	1.25	Subscription Book Series
SB00379	0.92	0.91	1.09	Subscription Journal
SB00380	0.35	0.21	0.20	Subscription Journal
SB00381	0.91	0.91	0.58	Subscription Journal
SB00382	4.86	4.46	4.77	Subscription Journal
SB00383	0.42	0.55	0.42	Subscription Journal
SB00384	16.00	13.50	17.33	Subscription Journal
SB00385	5.00	6.18	3.76	Subscription Book Series
SB00386	0.97	0.61	0.53	Subscription Book Series
SB00387	0.23	0.22	0.60	Subscription Book Series
SB00388	4.17	4.49	4.71	Subscription Journal
SB00389	0.83	0.90	0.48	Subscription Book Series
SB00390	4.37	3.15	3.28	Subscription Book Series
SB00391	18.24	17.56	20.59	Subscription Journal
SB00392	2.15	1.67	1.72	Subscription Journal
SB00393	1.18	1.03	1.10	Subscription Journal
SB00394	0.06	0.31	0.18	Subscription Book Series
SB00395	2.84	2.14	1.24	Subscription Book Series
SB00396	0.46	0.47	0.49	Subscription Journal
SB00397	1.34	0.71	1.36	Subscription Book Series
SB00398	0.00	0.42	0.16	Subscription Book Series
SB00399	0.44	0.43	0.36	Subscription Journal
SB00400	1.36	1.01	0.95	Subscription Book Series
SB00401	0.65	1.09	1.34	Subscription Journal
SB00402	0.20	0.19	0.26	Subscription Journal
SB00403	0.77	0.80	0.71	Subscription Journal
SB00404	0.00	0.00	0.05	Subscription Journal
SB00405	1.61	1.61	1.63	Subscription Journal
SB00406	0.12	0.11	0.06	Subscription Book Series
SB00407	0.56	0.42	0.45	Subscription Book Series
SB00408	0.76	0.83	0.96	Subscription Journal
SB00409	1.58	1.83	1.63	Subscription Book Series
SB00410	0.03	0.61	0.36	Subscription Book Series
SB00411	0.00	0.08	0.21	Subscription Journal
SB00412	0.50	0.13	0.14	Subscription Book Series
SB00413	0.11	0.07	0.32	Subscription Book Series
SB00414	0.11	0.34	0.11	Subscription Book Series
SB00415	2.55	2.22	2.75	Subscription Book Series
SB00416	0.10	0.05	0.28	Subscription Book Series
SB00417	1.99	1.93	2.13	Subscription Journal
SB00418	2.68	2.81	2.74	Subscription Journal
SB00419	0.28	0.28	0.36	Subscription Journal
SB00420	3.79	3.91	4.14	Subscription Book Series
SB00421	3.66	4.31	4.53	Subscription Journal
SB00422	0.06	0.00	0.11	Subscription Journal
SB00423	0.00	0.04	0.08	Subscription Book Series
SB00424	2.60	2.23	2.44	Subscription Journal
SB00425	0.66	0.75	0.79	Subscription Journal
SB00426	1.51	1.57	2.02	Subscription Journal
SB00427	0.82	0.90	0.71	Subscription Journal
SB00428	2.22	2.68	2.81	Subscription Journal
SB00429	2.74	2.42	1.88	Subscription Journal
SB00430	0.04	0.03	0.05	Subscription Trade Journal
SB00431	1.61	2.27	2.70	Subscription Journal
SB00432	1.05	1.11	0.95	Subscription Journal
SB00433	1.04	1.09	1.07	Subscription Journal
SB00434	1.29	1.79	1.51	Subscription Journal
SB00435	1.32	1.21	1.49	Subscription Journal
SB00436	0.56	0.95	0.63	Subscription Journal
SB00437	0.11	0.22	0.22	Subscription Journal
SB00438	1.12	1.57	0.92	Subscription Journal
SB00439	0.00	0.00	0.00	Subscription Journal
SB00440	0.34	0.25	0.15	Subscription Journal
SB00441	0.12	0.11	0.11	Subscription Journal
SB00442	0.65	0.68	0.54	Subscription Journal
SB00443	1.82	2.45	2.27	Subscription Journal
SB00444	0.00	0.02	0.14	Subscription Journal
SB00445	0.28	0.07	0.24	Subscription Journal
SB00446	0.13	0.28	0.17	Subscription Journal
SB00447	1.42	1.22	1.72	Subscription Journal
SB00448	0.08	0.25	0.13	Subscription Journal
SB00449	0.91	0.50	1.14	Subscription Journal
SB00450	0.75	0.56	0.69	Subscription Journal
SB00451	0.78	0.35	0.24	Subscription Journal
SB00452	0.39	0.42	0.79	Subscription Journal
SB00453	1.01	0.85	0.80	Subscription Journal
SB00454	0.17	0.18	0.15	Subscription Journal
SB00455	0.17	0.27	0.31	Subscription Journal
SB00456	0.25	0.15	0.17	Subscription Journal
SB00457	0.77	0.92	0.86	Subscription Journal
SB00458	0.65	0.85	0.80	Subscription Journal
SB00459	0.76	0.97	0.88	Subscription Journal
SB00460	0.77	0.51	0.57	Subscription Journal
SB00461	0.43	0.52	0.30	Subscription Journal
SB00462	1.15	1.19	1.36	Subscription Journal
SB00463	0.93	1.05	0.92	Subscription Journal
SB00464	0.57	0.86	0.71	Subscription Journal
SB00465	0.40	0.75	0.35	Subscription Journal
SB00466	0.17	0.40	0.33	Subscription Journal
SB00467	0.32	0.56	0.42	Subscription Journal
SB00468	0.44	0.38	0.52	Subscription Journal
SB00469	0.55	0.96	0.91	Subscription Journal
SB00470	0.52	0.42	0.19	Subscription Journal
SB00471	0.31	0.35	0.39	Subscription Journal
SB00472	0.07	0.03	0.18	Subscription Journal
SB00473	0.23	0.33	0.44	Subscription Journal
SB00474	0.05	0.13	0.10	Subscription Journal
SB00475	0.89	0.92	0.41	Subscription Journal
SB00476	3.44	3.57	3.85	Subscription Journal
SB00477	1.69	1.97	1.58	Subscription Journal
SB00478	1.02	0.72	1.00	Subscription Journal
SB00479	7.61	7.98	8.08	Subscription Journal
SB00480	2.84	3.06	2.48	Subscription Journal
SB00481	2.76	2.68	2.55	Subscription Journal
SB00482	4.84	4.42	3.46	Subscription Journal
SB00483	0.98	1.39	1.27	Subscription Journal
SB00484	2.05	2.25	2.23	Subscription Journal
SB00485	1.80	1.66	1.84	Subscription Journal
SB00486	1.69	1.62	1.71	Subscription Journal
SB00487	0.29	0.31	0.46	Subscription Journal
SB00488	0.90	1.04	1.23	Subscription Journal
SB00489	0.38	0.32	0.37	Subscription Journal
SB00490	1.80	2.04	1.78	Subscription Journal
SB00491	4.31	4.63	4.62	Subscription Journal
SB00492	0.02	0.01	0.01	Subscription Trade Journal
SB00493	1.26	1.75	1.99	Subscription Journal
SB00494	0.39	0.55	0.52	Subscription Journal
SB00495	0.21	0.21	0.10	Subscription Journal
SB00496	0.27	0.65	0.68	Subscription Journal
SB00497	3.30	3.21	2.90	Subscription Journal
SB00498	2.81	3.32	3.31	Subscription Journal
SB00499	2.38	2.06	1.94	Subscription Journal
SB00500	3.89	3.99	4.41	Subscription Journal
SB00501	0.05	0.10	0.17	Subscription Journal
SB00502	0.22	0.24	0.33	Subscription Journal
SB00503	0.12	0.12	0.09	Subscription Journal
SB00504	0.32	0.28	0.29	Subscription Journal
SB00505	0.33	0.36	0.42	Subscription Journal
SB00506	0.81	1.02	1.22	Subscription Journal
SB00507	1.45	1.27	1.15	Subscription Journal
SB00508	3.96	4.49	4.78	Subscription Journal
SB00509	1.78	1.69	1.70	Subscription Journal
SB00510	0.03	0.10	0.00	Subscription Journal
SB00511	0.00	0.11	0.07	Subscription Book Series
SB00512	0.30	0.37	0.50	Subscription Journal
SB00513	1.47	1.08	0.65	Subscription Journal
SB00514	1.67	1.31	1.71	Subscription Journal
SB00515	2.28	1.99	2.58	Subscription Journal
SB00516	2.86	3.03	3.11	Subscription Journal
SB00517	4.46	3.75	3.62	Subscription Journal
SB00518	3.60	2.92	2.70	Subscription Journal
SB00519	2.21	1.94	1.91	Subscription Journal
SB00520	2.07	1.78	1.83	Subscription Journal
SB00521	3.02	3.19	3.11	Subscription Journal
SB00522	0.00	0.00	0.00	Subscription Journal
SB00523	2.01	1.67	1.66	Subscription Journal
SB00524	2.99	2.14	2.03	Subscription Journal
SB00525	0.08	0.00	0.10	Subscription Book Series
SB00526	1.05	1.11	0.79	Subscription Journal
SB00527	0.29	0.27	0.38	Subscription Journal
SB00528	1.84	1.95	2.75	Subscription Journal
SB00529	0.01	0.02	0.00	Subscription Journal
SB00530	0.00	0.01	0.00	Subscription Journal
SB00531	0.61	0.69	0.45	Subscription Journal
SB00532	0.17	0.29	0.16	Subscription Journal
SB00533	0.19	0.33	0.30	Subscription Journal
SB00534	0.22	0.15	0.19	Subscription Journal
SB00535	0.96	1.25	1.42	Subscription Journal
SB00536	2.33	2.21	2.43	Subscription Journal
SB00537	2.60	2.29	2.32	Subscription Journal
SB00538	1.82	2.47	3.61	Subscription Journal
SB00539	0.50	0.41	0.62	Subscription Journal
SB00540	3.73	2.89	2.88	Subscription Journal
SB00541	13.19	10.42	2.62	Subscription Journal
SB00542	0.09	0.27	0.29	Subscription Journal
SB00543	4.96	5.53	4.45	Subscription Journal
SB00544	0.51	0.39	0.41	Subscription Journal
SB00545	0.81	0.83	0.94	Subscription Journal
SB00546	0.31	0.40	0.30	Subscription Journal
SB00547	0.65	0.45	0.54	Subscription Journal
SB00548	0.59	0.56	0.71	Subscription Journal
SB00549	0.55	0.59	0.61	Subscription Journal
SB00550	1.20	1.15	1.11	Subscription Journal
SB00551	4.02	3.59	3.77	Subscription Journal
SB00552	1.60	2.25	2.36	Subscription Book Series
SB00553	0.48	0.61	0.58	Subscription Journal
SB00554	0.27	0.18	0.29	Subscription Journal
SB00555	1.00	0.96	1.03	Subscription Journal
SB00556	2.17	1.86	1.87	Subscription Journal
SB00557	5.51	5.73	6.23	Subscription Journal
SB00558	0.20	0.23	0.28	Subscription Journal
SB00559	2.10	1.56	2.30	Subscription Journal
SB00560	0.41	0.26	0.38	Subscription Journal
SB00561	0.13	0.10	0.07	Subscription Journal
SB00562	0.08	0.08	0.06	Subscription Journal
SB00563	1.23	1.30	1.09	Subscription Journal
SB00564	0.37	0.86	0.59	Subscription Journal
SB00565	0.11	0.17	0.11	Subscription Journal
SB00566	2.60	3.06	2.49	Subscription Journal
SB00567	12.01	9.27	8.56	Subscription Journal
SB00568	0.06	0.13	0.08	Subscription Journal
SB00569	2.71	2.60	3.19	Subscription Journal
SB00570	0.36	0.36	0.28	Subscription Journal
SB00571	0.11	0.28	0.19	Subscription Journal
SB00572	0.02	0.08	0.03	Subscription Journal
SB00573	0.71	0.77	1.00	Subscription Journal
SB00574	1.09	1.29	1.04	Subscription Journal
SB00575	1.29	2.06	1.57	Subscription Journal
SB00576	0.08	0.15	0.07	Subscription Journal
SB00577	0.13	0.00	0.25	Subscription Journal
SB00578	0.02	0.01	0.01	Subscription Journal
SB00579	1.96	2.65	2.98	Subscription Journal
SB00580	0.16	0.14	0.18	Subscription Journal
SB00581	0.02	0.00	0.01	Subscription Journal
SB00582	0.57	0.43	0.41	Subscription Journal
SB00583	0.12	0.15	0.18	Subscription Journal
SB00584	0.00	0.00	0.00	Subscription Journal
SB00585	0.15	0.15	0.45	Subscription Journal
SB00586	0.06	0.12	0.18	Subscription Journal
SB00587	0.11	0.31	0.28	Subscription Journal
SB00588	4.34	4.47	5.28	Subscription Journal
SB00589	3.53	3.64	4.13	Subscription Journal
SB00590	4.27	3.56	4.68	Subscription Journal
SB00591	1.92	1.82	1.72	Subscription Journal
SB00592	4.14	4.47	4.60	Subscription Journal
SB00593	3.90	4.47	5.10	Subscription Journal
SB00594	2.46	3.18	2.48	Subscription Journal
SB00595	0.73	0.64	0.71	Subscription Journal
SB00596	0.39	0.40	0.82	Subscription Journal
SB00597	0.02	0.00	0.00	Subscription Trade Journal
SB00598	0.11	0.42	0.77	Subscription Journal
SB00599	4.14	4.24	4.00	Subscription Journal
SB00600	1.50	1.13	0.80	Subscription Journal
SB00601	0.01	0.00	0.00	Subscription Trade Journal
SB00602	0.20	0.17	0.07	Subscription Journal
SB00603	0.52	1.26	1.36	Subscription Journal
SB00604	0.17	0.22	0.22	Subscription Journal
SB00605	0.11	0.05	0.16	Subscription Journal
SB00606	1.65	1.82	2.01	Subscription Journal
SB00607	1.61	1.48	1.69	Subscription Journal
SB00608	0.57	0.49	0.48	Subscription Journal
SB00609	0.57	0.55	0.90	Subscription Journal
SB00610	1.34	1.51	1.43	Subscription Journal
SB00611	1.03	0.90	0.65	Subscription Journal
SB00612	0.55	0.66	0.62	Subscription Journal
SB00613	2.78	2.79	3.14	Subscription Journal
SB00614	3.32	3.27	3.02	Subscription Journal
SB00615	2.42	2.18	2.35	Subscription Journal
SB00616	2.71	2.72	2.83	Subscription Journal
SB00617	3.14	3.35	3.46	Subscription Journal
SB00618	0.41	0.43	0.89	Subscription Journal
SB00619	5.71	5.87	5.97	Subscription Journal
SB00620	2.04	1.97	2.09	Subscription Journal
SB00621	2.68	2.46	2.15	Subscription Journal
SB00622	2.62	2.22	2.76	Subscription Journal
SB00623	1.11	1.17	0.71	Subscription Journal
SB00624	0.93	1.01	1.07	Subscription Journal
SB00625	1.58	1.55	1.43	Subscription Journal
SB00626	0.48	0.35	0.53	Subscription Journal
SB00627	1.16	1.21	1.21	Subscription Journal
SB00628	1.23	1.32	1.00	Subscription Journal
SB00629	0.42	0.91	0.90	Subscription Journal
SB00630	1.85	1.88	2.06	Subscription Journal
SB00631	0.35	0.47	0.50	Subscription Journal
SB00632	2.01	2.74	1.61	Subscription Journal
SB00633	1.18	1.08	0.95	Subscription Journal
SB00634	1.65	1.99	1.86	Subscription Journal
SB00635	4.12	4.11	3.85	Subscription Journal
SB00636	1.48	1.08	0.96	Subscription Journal
SB00637	0.75	0.78	0.76	Subscription Journal
SB00638	0.08	0.20	0.13	Subscription Journal
SB00639	5.93	5.79	5.16	Subscription Journal
SB00640	3.31	3.01	2.81	Subscription Journal
SB00641	1.41	1.48	1.51	Subscription Journal
SB00642	0.45	0.47	0.76	Subscription Journal
SB00643	1.04	1.48	1.27	Subscription Journal
SB00644	1.02	0.93	0.93	Subscription Journal
SB00645	2.78	3.24	3.33	Subscription Journal
SB00646	1.22	0.96	0.98	Subscription Journal
SB00647	1.86	1.99	1.77	Subscription Journal
SB00648	9.66	9.71	8.43	Subscription Journal
SB00649	2.67	2.75	2.52	Subscription Journal
SB00650	1.61	1.84	1.80	Subscription Journal
SB00651	2.10	1.80	2.09	Subscription Journal
SB00652	0.87	1.82	1.30	Subscription Journal
SB00653	3.17	3.42	3.47	Subscription Journal
SB00654	0.58	0.83	0.78	Subscription Journal
SB00655	0.03	0.09	0.03	Subscription Journal
SB00656	0.74	0.78	0.54	Subscription Journal
SB00657	0.32	0.47	0.65	Subscription Journal
SB00658	1.32	1.13	1.06	Subscription Journal
SB00659	3.86	4.72	5.28	Subscription Journal
SB00660	1.84	1.84	1.84	Subscription Journal
SB00661	3.36	3.35	3.38	Subscription Journal
SB00662	1.10	1.08	1.04	Subscription Journal
SB00663	2.48	2.42	2.13	Subscription Journal
SB00664	1.18	1.39	1.18	Subscription Journal
SB00665	2.86	2.84	2.61	Subscription Journal
SB00666	3.19	3.04	3.37	Subscription Journal
SB00667	0.32	0.36	0.29	Subscription Journal
SB00668	3.20	3.16	2.81	Subscription Journal
SB00669	2.39	1.86	1.29	Subscription Journal
SB00670	3.02	3.31	3.80	Subscription Journal
SB00671	1.47	1.33	1.24	Subscription Journal
SB00672	0.60	0.65	0.61	Subscription Journal
SB00673	1.76	1.79	1.70	Subscription Journal
SB00674	1.09	1.08	1.12	Subscription Journal
SB00675	4.58	4.57	4.10	Subscription Journal
SB00676	1.82	1.61	1.68	Subscription Journal
SB00677	0.38	0.29	0.21	Subscription Journal
SB00678	0.21	0.28	0.23	Subscription Journal
SB00679	2.14	2.42	2.36	Subscription Journal
SB00680	1.78	1.75	1.44	Subscription Journal
SB00681	0.93	0.78	0.77	Subscription Journal
SB00682	3.36	3.11	3.09	Subscription Journal
SB00683	3.95	3.95	4.00	Subscription Journal
SB00684	4.06	3.59	3.62	Subscription Journal
SB00685	3.92	3.60	3.26	Subscription Journal
SB00686	3.75	4.46	4.01	Subscription Journal
SB00687	3.35	3.11	3.03	Subscription Journal
SB00688	3.64	4.52	4.80	Subscription Journal
SB00689	0.94	1.28	1.14	Subscription Journal
SB00690	4.55	4.39	4.04	Subscription Journal
SB00691	2.04	2.16	1.96	Subscription Journal
SB00692	1.08	1.07	0.82	Subscription Journal
SB00693	6.37	6.26	5.68	Subscription Journal
SB00694	0.28	0.27	0.21	Subscription Journal
SB00695	0.60	0.72	0.69	Subscription Journal
SB00696	0.98	0.58	0.74	Subscription Journal
SB00697	2.97	3.44	3.18	Subscription Journal
SB00698	2.82	2.85	2.82	Subscription Journal
SB00699	5.90	5.43	5.33	Subscription Journal
SB00700	4.10	3.96	3.88	Subscription Journal
SB00701	1.93	1.72	1.93	Subscription Journal
SB00702	2.72	2.69	2.46	Subscription Journal
SB00703	3.80	2.93	3.97	Subscription Journal
SB00704	0.16	0.25	0.21	Subscription Journal
SB00705	0.47	0.66	0.49	Subscription Journal
SB00706	5.28	4.78	3.92	Subscription Journal
SB00707	2.08	1.71	1.74	Subscription Journal
SB00708	4.90	5.12	4.98	Subscription Journal
SB00709	2.24	2.26	2.42	Subscription Journal
SB00710	5.20	5.25	5.05	Subscription Journal
SB00711	1.34	1.38	1.27	Subscription Journal
SB00712	1.06	0.86	0.95	Subscription Journal
SB00713	4.07	4.04	4.16	Subscription Journal
SB00714	2.53	2.48	2.57	Subscription Journal
SB00715	1.60	1.30	1.08	Subscription Journal
SB00716	1.82	1.83	2.00	Subscription Journal
SB00717	2.44	2.45	1.95	Subscription Journal
SB00718	0.07	0.08	0.09	Subscription Trade Journal
SB00719	0.90	0.84	0.96	Subscription Journal
SB00720	0.31	0.31	0.33	Subscription Journal
SB00721	0.00	0.00	0.00	Subscription Journal
SB00722	0.29	0.62	0.37	Subscription Journal
SB00723	0.85	0.72	0.87	Subscription Journal
SB00724	0.32	0.32	0.26	Subscription Journal
SB00725	0.77	0.81	0.70	Subscription Journal
SB00726	1.94	2.01	1.88	Subscription Journal
SB00727	1.96	1.31	1.37	Subscription Book Series
SB00728	0.15	0.04	0.04	Subscription Journal
SB00729	4.22	3.52	3.63	Subscription Journal
SB00730	0.14	0.28	0.17	Subscription Journal
SB00731	0.30	0.31	0.48	Subscription Journal
SB00732	0.16	0.22	0.04	Subscription Journal
SB00733	0.34	0.31	0.30	Subscription Journal
SB00734	0.31	0.53	0.57	Subscription Journal
SB00735	0.00	0.00	0.01	Subscription Trade Journal
SB00736	5.07	4.97	4.20	Subscription Journal
SB00737	1.07	1.20	0.93	Subscription Journal
SB00738	3.53	3.46	3.42	Subscription Journal
SB00739	0.46	0.69	0.54	Subscription Journal
SB00740	0.10	0.08	0.09	Subscription Journal
SB00741	1.36	1.52	1.68	Subscription Journal
SB00742	0.01	0.02	0.02	Subscription Trade Journal
SB00743	0.40	0.49	0.70	Subscription Trade Journal
SB00744	5.88	6.16	4.72	Subscription Journal
SB00745	0.36	0.34	0.37	Subscription Journal
SB00746	0.69	0.85	0.51	Subscription Journal
SB00747	0.87	0.83	0.77	Subscription Journal
SB00748	0.12	0.29	0.28	Subscription Journal
SB00749	0.01	0.01	0.08	Subscription Journal
SB00750	0.09	0.29	0.21	Subscription Journal
SB00751	3.31	3.10	3.24	Subscription Journal
SB00752	0.00	0.25	0.71	Subscription Book Series
SB00753	0.98	1.36	1.26	Subscription Journal
SB00754	1.07	2.24	2.18	Subscription Journal
SB00755	1.89	2.62	2.54	Subscription Journal
SB00756	2.77	2.77	2.75	Subscription Journal
SB00757	1.37	1.47	1.66	Subscription Journal
SB00758	0.89	0.77	0.78	Subscription Journal
SB00759	0.18	0.15	0.17	Subscription Journal
SB00760	0.02	0.02	0.13	Subscription Journal
SB00761	0.00	0.20	0.60	Subscription Book Series
SB00762	0.22	0.23	0.34	Subscription Journal
SB00763	0.01	0.04	0.10	Subscription Journal
SB00764	0.00	0.00	0.00	Subscription Journal
SB00765	0.38	0.31	0.32	Subscription Journal
SB00766	0.05	0.04	0.05	Subscription Journal
SB00767	0.64	0.58	0.74	Subscription Journal
SB00768	0.09	0.42	0.08	Subscription Journal
SB00769	0.67	0.88	1.23	Subscription Journal
SB00770	0.60	0.63	0.43	Subscription Journal
SB00771	0.94	0.75	1.21	Subscription Journal
SB00772	1.42	1.31	1.62	Subscription Journal
SB00773	0.41	0.17	0.32	Subscription Journal
SB00774	4.64	4.94	5.01	Subscription Journal
SB00775	3.26	3.07	3.03	Subscription Journal
SB00776	0.68	0.59	0.62	Subscription Journal
SB00777	2.37	2.28	2.34	Subscription Journal
SB00778	5.79	6.00	6.08	Subscription Journal
SB00779	1.04	1.13	1.17	Subscription Journal
SB00780	1.91	1.98	1.99	Subscription Journal
SB00781	0.52	0.73	0.88	Subscription Journal
SB00782	0.05	0.06	0.04	Subscription Journal
SB00783	0.71	0.75	1.20	Subscription Journal
SB00784	0.19	0.42	0.30	Subscription Journal
SB00785	1.60	1.68	1.46	Subscription Journal
SB00786	0.89	0.79	0.98	Subscription Journal
SB00787	1.80	2.26	2.62	Subscription Journal
SB00788	0.03	0.21	0.04	Subscription Journal
SB00789	0.54	1.03	0.70	Subscription Journal
SB00790	0.04	0.18	0.15	Subscription Journal
SB00791	0.17	0.37	0.18	Subscription Journal
SB00792	0.06	0.17	0.12	Subscription Journal
SB00793	1.51	1.38	1.45	Subscription Journal
SB00794	2.47	2.54	2.53	Subscription Journal
SB00795	2.67	2.54	2.57	Subscription Journal
SB00796	0.02	0.02	0.00	Subscription Journal
SB00797	1.07	0.89	0.69	Subscription Journal
SB00798	3.24	2.95	3.01	Subscription Journal
SB00799	1.39	0.90	1.38	Subscription Journal
SB00800	1.37	1.10	1.22	Subscription Journal
SB00801	0.19	0.14	0.25	Subscription Journal
SB00802	10.84	11.13	10.80	Subscription Journal
SB00803	4.17	4.85	4.34	Subscription Journal
SB00804	1.60	1.41	1.62	Subscription Journal
SB00805	0.06	0.09	0.25	Subscription Journal
SB00806	0.35	0.29	0.22	Subscription Journal
SB00807	0.07	0.09	0.02	Subscription Journal
SB00808	2.05	1.70	1.94	Subscription Journal
SB00809	2.93	3.08	2.94	Subscription Journal
SB00810	0.70	0.74	0.69	Subscription Journal
SB00811	0.71	0.66	0.72	Subscription Journal
SB00812	0.43	0.47	0.37	Subscription Journal
SB00813	2.61	2.17	2.13	Subscription Journal
SB00814	2.16	2.28	2.21	Subscription Journal
SB00815	2.40	1.97	2.11	Subscription Journal
SB00816	2.12	1.80	1.64	Subscription Journal
SB00817	2.74	1.72	1.73	Subscription Journal
SB00818	0.14	0.30	0.41	Subscription Journal
SB00819	1.47	0.86	1.19	Subscription Journal
SB00820	1.87	1.50	1.70	Subscription Journal
SB00821	1.06	0.95	1.20	Subscription Journal
SB00822	0.01	0.01	0.02	Subscription Journal
SB00823	1.48	1.35	1.39	Subscription Journal
SB00824	0.17	0.23	0.33	Subscription Journal
SB00825	0.26	0.31	0.38	Subscription Journal
SB00826	1.94	2.32	2.70	Subscription Journal
SB00827	0.00	0.00	0.00	Subscription Book Series
SB00828	0.84	0.96	0.76	Subscription Journal
SB00829	0.31	0.32	0.32	Subscription Journal
SB00830	0.06	0.01	0.02	Subscription Journal
SB00831	0.15	0.13	0.15	Subscription Journal
SB00832	0.55	0.62	0.47	Subscription Journal
SB00833	1.36	1.34	0.71	Subscription Journal
SB00834	0.65	0.55	0.55	Subscription Journal
SB00835	1.44	1.12	1.13	Subscription Journal
SB00836	1.40	1.73	2.36	Subscription Journal
SB00837	0.85	0.83	1.19	Subscription Journal
SB00838	0.00	0.00	0.08	Subscription Journal
SB00839	1.66	1.29	1.47	Subscription Journal
SB00840	0.08	0.04	0.10	Subscription Journal
SB00841	0.26	0.29	0.27	Subscription Journal
SB00842	0.51	0.44	0.42	Subscription Journal
SB00843	1.54	1.81	1.91	Subscription Journal
SB00844	0.64	0.80	1.10	Subscription Journal
SB00845	1.11	1.23	0.71	Subscription Journal
SB00846	0.91	0.91	1.32	Subscription Journal
SB00847	0.13	0.18	0.09	Subscription Book Series
SB00848	1.01	0.91	0.80	Subscription Journal
SB00849	0.92	0.51	0.45	Subscription Journal
SB00850	0.61	0.66	1.15	Subscription Journal
SB00851	0.74	0.70	0.81	Subscription Journal
SB00852	0.54	0.33	0.43	Subscription Journal
SB00853	0.04	0.25	0.10	Subscription Journal
SB00854	0.71	0.56	0.46	Subscription Journal
SB00855	0.02	0.03	0.03	Subscription Journal
SB00856	1.80	1.94	1.87	Subscription Journal
SB00857	1.79	1.57	1.47	Subscription Journal
SB00858	0.29	0.40	0.44	Subscription Book Series
SB00859	2.12	2.07	2.18	Subscription Journal
SB00860	1.77	2.00	1.80	Subscription Journal
SB00861	1.75	1.53	1.93	Subscription Journal
SB00862	3.25	3.21	3.20	Subscription Journal
SB00863	0.03	0.05	0.06	Subscription Journal
SB00864	3.29	3.21	3.13	Subscription Journal
SB00865	3.56	3.87	4.22	Subscription Journal
SB00866	0.14	0.00	0.10	Subscription Journal
SB00867	0.74	0.77	0.97	Subscription Journal
SB00868	1.01	1.01	0.82	Subscription Journal
SB00869	1.71	1.57	1.36	Subscription Journal
SB00870	1.80	1.88	1.23	Subscription Journal
SB00871	0.55	0.41	0.54	Subscription Journal
SB00872	1.35	1.32	1.58	Subscription Journal
SB00873	1.85	1.24	1.45	Subscription Journal
SB00874	0.52	0.82	0.46	Subscription Journal
SB00875	1.67	1.81	1.58	Subscription Journal
SB00876	2.26	2.42	2.42	Subscription Journal
SB00877	0.80	0.64	0.78	Subscription Journal
SB00878	1.95	1.89	2.00	Subscription Journal
SB00879	0.99	1.12	1.19	Subscription Journal
SB00880	0.73	0.80	0.71	Subscription Journal
SB00881	1.72	1.84	1.93	Subscription Journal
SB00882	1.84	1.78	1.56	Subscription Journal
SB00883	1.40	1.43	1.31	Subscription Journal
SB00884	2.10	2.01	1.65	Subscription Journal
SB00885	3.79	3.75	3.45	Subscription Journal
SB00886	0.56	0.60	0.73	Subscription Journal
SB00887	3.34	3.66	3.42	Subscription Journal
SB00888	1.08	0.93	1.27	Subscription Journal
SB00889	0.67	0.83	0.67	Subscription Journal
SB00890	4.44	3.86	3.79	Subscription Journal
SB00891	1.21	1.09	1.24	Subscription Journal
SB00892	7.65	7.01	7.10	Subscription Journal
SB00893	1.20	1.38	1.43	Subscription Journal
SB00894	1.12	1.42	1.50	Subscription Journal
SB00895	1.91	1.62	1.58	Subscription Journal
SB00896	2.64	2.55	2.69	Subscription Journal
SB00897	6.20	7.39	8.09	Subscription Journal
SB00898	1.21	1.29	1.44	Subscription Journal
SB00899	1.34	1.22	1.54	Subscription Journal
SB00900	0.07	0.07	0.15	Subscription Journal
SB00901	2.08	2.15	2.41	Subscription Journal
SB00902	1.36	1.37	1.29	Subscription Journal
SB00903	2.45	2.25	2.30	Subscription Journal
SB00904	1.28	1.38	1.35	Subscription Journal
SB00905	1.52	1.88	2.12	Subscription Journal
SB00906	0.91	0.71	0.89	Subscription Journal
SB00907	0.64	0.78	0.70	Subscription Journal
SB00908	0.95	0.90	0.96	Subscription Journal
SB00909	0.59	0.59	0.29	Subscription Journal
SB00910	0.90	0.77	0.75	Subscription Journal
SB00911	2.81	3.23	3.19	Subscription Journal
SB00912	5.55	6.20	5.14	Subscription Journal
SB00913	3.75	3.64	3.84	Subscription Journal
SB00914	0.69	0.66	0.39	Subscription Journal
SB00915	1.81	2.33	2.25	Subscription Journal
SB00916	1.70	2.26	2.54	Subscription Journal
SB00917	1.15	1.23	1.17	Subscription Journal
SB00918	1.74	2.40	0.84	Subscription Journal
SB00919	0.73	0.69	0.86	Subscription Journal
SB00920	1.13	1.29	2.36	Subscription Journal
SB00921	0.00	0.20	0.31	Subscription Journal
SB00922	4.37	4.42	4.42	Subscription Journal
SB00923	6.78	7.40	8.02	Subscription Journal
SB00924	0.06	0.14	0.09	Subscription Journal
SB00925	0.63	0.59	0.62	Subscription Journal
SB00926	0.16	0.23	0.16	Subscription Journal
SB00927	0.14	0.29	0.59	Subscription Journal
SB00928	0.74	0.69	0.75	Subscription Journal
SB00929	1.91	1.67	1.68	Subscription Journal
SB00930	3.54	3.54	3.69	Subscription Journal
SB00931	1.21	1.10	0.94	Subscription Journal
SB00932	0.17	0.04	0.04	Subscription Journal
SB00933	0.00	0.00	0.05	Subscription Journal
SB00934	0.43	0.12	0.24	Subscription Journal
SB00935	1.25	2.06	0.83	Subscription Book Series
SB00936	1.30	1.71	1.24	Subscription Book Series
SB00937	8.95	8.33	8.78	Subscription Book Series
SB00938	4.09	4.09	5.79	Subscription Journal
SB00939	3.46	3.99	3.49	Subscription Journal
SB00940	1.95	1.92	2.30	Subscription Journal
SB00941	30.20	34.55	35.21	Subscription Journal
SB00942	26.68	27.22	23.16	Subscription Journal
SB00943	15.51	15.33	11.39	Subscription Journal
SB00944	14.84	13.19	12.39	Subscription Journal
SB00945	21.30	16.39	15.64	Subscription Book Series
SB00946	9.56	6.81	5.32	Subscription Journal
SB00947	14.45	14.89	14.75	Subscription Book Series
SB00948	14.50	16.04	21.15	Subscription Journal
SB00949	10.00	8.84	8.27	Subscription Book Series
SB00950	7.86	11.86	12.19	Subscription Journal
SB00951	3.36	3.79	2.92	Subscription Journal
SB00952	15.52	12.98	15.76	Subscription Journal
SB00953	7.61	7.47	7.43	Subscription Book Series
SB00954	1.46	1.70	1.56	Subscription Journal
SB00955	13.19	13.38	16.56	Subscription Journal
SB00956	6.66	8.14	8.29	Subscription Journal
SB00957	18.69	14.96	12.70	Subscription Journal
SB00958	9.73	9.26	9.08	Subscription Book Series
SB00959	0.58	0.78	0.65	Subscription Book Series
SB00960	43.60	41.20	35.11	Subscription Journal
SB00961	1.66	1.98	1.78	Subscription Book Series
SB00962	14.20	17.32	12.76	Subscription Journal
SB00963	17.29	13.08	13.28	Subscription Journal
SB00964	14.65	12.62	13.33	Subscription Journal
SB00965	12.63	13.11	11.56	Subscription Journal
SB00966	23.49	21.82	16.43	Subscription Book Series
SB00967	8.76	8.78	6.05	Subscription Journal
SB00968	9.45	9.23	9.91	Subscription Book Series
SB00969	22.60	21.91	23.85	Subscription Book Series
SB00970	18.70	17.04	14.83	Subscription Journal
SB00971	15.43	16.06	15.15	Subscription Book Series
SB00972	16.73	16.68	14.99	Subscription Journal
SB00973	12.78	10.31	12.31	Subscription Book Series
SB00974	22.90	24.20	25.22	Subscription Book Series
SB00975	3.84	4.38	4.14	Subscription Book Series
SB00976	25.46	25.39	24.69	Subscription Journal
SB00977	8.18	9.67	11.27	Subscription Journal
SB00978	1.60	1.94	2.07	Subscription Journal
SB00979	5.42	6.33	6.01	Subscription Journal
SB00980	4.63	5.65	3.52	Subscription Journal
SB00981	0.01	0.05	0.05	Subscription Journal
SB00982	0.29	0.48	0.25	Subscription Journal
SB00983	1.45	0.97	1.36	Subscription Journal
SB00984	1.41	3.76	3.33	Subscription Journal
SB00985	0.17	0.14	0.17	Subscription Journal
SB00986	0.44	0.79	0.67	Subscription Journal
SB00987	0.22	0.21	0.24	Subscription Journal
SB00988	0.26	0.33	0.33	Subscription Journal
SB00989	0.00	0.20	0.00	Subscription Book Series
SB00990	0.92	1.42	1.56	Subscription Journal
SB00991	0.66	0.85	1.09	Subscription Journal
SB00992	1.57	1.61	1.36	Subscription Journal
SB00993	0.40	0.55	0.50	Subscription Journal
SB00994	0.01	0.05	0.04	Subscription Journal
SB00995	0.92	1.16	0.93	Subscription Journal
SB00996	0.24	0.17	0.06	Subscription Journal
SB00997	0.69	0.82	0.66	Subscription Journal
SB00998	0.15	0.15	0.12	Subscription Journal
SB00999	0.26	0.71	0.38	Subscription Journal
SB01000	0.12	0.16	0.09	Subscription Journal
SB01001	0.29	0.48	0.38	Subscription Journal
SB01002	0.47	0.60	0.43	Subscription Journal
SB01003	0.07	0.11	0.11	Subscription Journal
SB01004	0.25	0.31	0.81	Subscription Journal
SB01005	0.92	1.11	1.36	Subscription Journal
SB01006	2.48	2.75	2.48	Subscription Journal
SB01007	1.92	2.07	2.25	Subscription Journal
SB01008	1.87	1.93	1.90	Subscription Journal
SB01009	0.04	0.24	0.18	Subscription Journal
SB01010	0.71	0.47	0.33	Subscription Journal
SB01011	0.00	0.00	0.00	Subscription Journal
SB01012	0.40	0.51	0.44	Subscription Journal
SB01013	0.81	1.41	0.79	Subscription Journal
SB01014	0.30	0.00	0.32	Subscription Journal
SB01015	4.45	4.28	4.21	Subscription Journal
SB01016	6.86	6.67	6.62	Subscription Journal
SB01017	2.51	2.90	2.87	Subscription Journal
SB01018	0.31	0.36	0.86	Subscription Journal
SB01019	0.00	0.09	0.16	Subscription Journal
SB01020	1.37	1.43	1.29	Subscription Journal
SB01021	1.98	1.40	1.18	Subscription Journal
SB01022	3.76	4.52	4.50	Subscription Journal
SB01023	2.84	2.48	2.22	Subscription Journal
SB01024	1.99	1.99	1.86	Subscription Journal
SB01025	0.03	0.02	0.05	Subscription Journal
SB01026	2.14	1.91	1.95	Subscription Journal
SB01027	0.68	0.64	0.73	Subscription Journal
SB01028	0.19	0.12	0.19	Subscription Journal
SB01029	0.27	0.34	0.34	Subscription Journal
SB01030	0.00	0.00	0.00	Subscription Journal
SB01031	0.01	0.03	0.00	Subscription Journal
SB01032	1.46	1.41	1.39	Subscription Journal
SB01033	1.74	1.64	1.92	Subscription Journal
SB01034	1.95	1.92	1.87	Subscription Journal
SB01035	3.67	3.71	3.86	Subscription Journal
SB01036	0.00	0.04	0.04	Subscription Journal
SB01037	0.00	0.02	0.00	Subscription Trade Journal
SB01038	3.20	3.43	3.71	Subscription Journal
SB01039	0.38	0.27	0.29	Subscription Journal
SB01040	0.81	0.60	0.69	Subscription Journal
SB01041	0.71	0.73	0.83	Subscription Journal
SB01042	0.17	0.50	0.33	Subscription Book Series
SB01043	0.44	0.42	0.56	Subscription Journal
SB01044	1.67	1.85	2.33	Subscription Journal
SB01045	3.27	2.46	2.73	Subscription Journal
SB01046	4.02	4.14	4.08	Subscription Journal
SB01047	2.17	2.08	1.98	Subscription Journal
SB01048	1.00	0.77	0.81	Subscription Journal
SB01049	1.92	1.67	1.81	Subscription Journal
SB01050	0.65	0.68	0.63	Subscription Journal
SB01051	0.49	0.18	0.29	Subscription Journal
SB01052	4.04	4.08	4.26	Subscription Journal
SB01053	6.92	7.72	8.86	Subscription Journal
SB01054	0.59	0.44	0.38	Subscription Journal
SB01055	3.11	2.81	3.37	Subscription Journal
SB01056	1.60	1.63	1.39	Subscription Journal
SB01057	1.70	1.58	1.69	Subscription Journal
SB01058	1.45	1.22	1.49	Subscription Journal
SB01059	0.85	0.61	0.52	Subscription Journal
SB01060	1.19	1.24	1.78	Subscription Journal
SB01061	0.31	0.27	0.29	Subscription Journal
SB01062	1.68	1.48	1.70	Subscription Journal
SB01063	0.75	0.78	0.86	Subscription Journal
SB01064	0.39	0.49	0.52	Subscription Journal
SB01065	6.93	6.40	7.78	Subscription Journal
SB01066	0.67	0.77	0.83	Subscription Journal
SB01067	1.01	0.98	1.00	Subscription Journal
SB01068	0.25	0.47	0.28	Subscription Journal
SB01069	2.32	2.40	2.18	Subscription Journal
SB01070	2.24	2.67	2.76	Subscription Journal
SB01071	3.12	3.39	3.10	Subscription Journal
SB01072	0.62	1.08	1.77	Subscription Journal
SB01073	0.90	1.03	0.89	Subscription Journal
SB01074	1.89	1.72	1.97	Subscription Journal
SB01075	1.91	1.73	1.36	Subscription Journal
SB01076	3.16	1.77	2.15	Subscription Journal
SB01077	1.88	2.79	2.53	Subscription Journal
SB01078	1.01	1.05	0.85	Subscription Journal
SB01079	0.69	0.52	0.80	Subscription Journal
SB01080	2.72	2.67	3.03	Subscription Journal
SB01081	0.45	0.35	0.40	Subscription Journal
SB01082	1.86	1.70	1.88	Subscription Journal
SB01083	0.87	0.81	0.77	Subscription Journal
SB01084	1.15	1.04	1.28	Subscription Journal
SB01085	0.95	0.93	1.06	Subscription Journal
SB01086	1.62	1.52	2.02	Subscription Journal
SB01087	0.77	1.18	0.79	Subscription Journal
SB01088	2.06	2.76	4.71	Subscription Journal
SB01089	3.71	3.43	3.57	Subscription Journal
SB01090	0.91	1.27	1.33	Subscription Journal
SB01091	1.42	1.28	1.19	Subscription Journal
SB01092	1.09	1.06	1.35	Subscription Journal
SB01093	1.91	2.10	2.16	Subscription Journal
SB01094	1.81	1.24	1.44	Subscription Journal
SB01095	2.04	1.66	1.61	Subscription Journal
SB01096	2.12	2.36	2.17	Subscription Journal
SB01097	1.74	1.38	1.52	Subscription Journal
SB01098	1.96	1.74	1.91	Subscription Journal
SB01099	1.91	1.83	2.08	Subscription Journal
SB01100	3.25	2.47	2.67	Subscription Journal
SB01101	2.49	2.34	1.83	Subscription Journal
SB01102	1.11	1.37	1.59	Subscription Journal
SB01103	1.13	1.32	1.21	Subscription Journal
SB01104	2.52	2.27	2.06	Subscription Journal
SB01105	2.86	2.43	2.75	Subscription Journal
SB01106	2.17	1.98	1.45	Subscription Journal
SB01107	1.27	1.15	1.17	Subscription Journal
SB01108	0.12	0.09	0.13	Subscription Journal
SB01109	0.57	0.60	0.76	Subscription Journal
SB01110	0.62	0.62	0.82	Subscription Journal
SB01111	4.29	4.00	4.29	Subscription Journal
SB01112	2.96	2.84	3.38	Subscription Journal
SB01113	0.19	0.38	0.53	Subscription Journal
SB01114	0.96	1.15	1.07	Subscription Journal
SB01115	1.96	1.96	1.76	Subscription Journal
SB01116	4.36	4.27	4.82	Subscription Journal
SB01117	0.79	0.80	0.97	Subscription Journal
SB01118	2.96	3.13	3.37	Subscription Journal
SB01119	3.16	3.32	3.78	Subscription Journal
SB01120	2.40	2.29	2.32	Subscription Journal
SB01121	0.02	0.01	0.01	Subscription Trade Journal
SB01122	1.61	1.63	2.09	Subscription Journal
SB01123	2.16	2.12	2.75	Subscription Journal
SB01124	1.18	1.08	1.34	Subscription Journal
SB01125	1.80	1.86	1.96	Subscription Journal
SB01126	1.23	1.37	1.23	Subscription Journal
SB01127	1.33	1.14	2.38	Subscription Journal
SB01128	1.60	1.87	1.89	Subscription Journal
SB01129	1.99	1.98	2.50	Subscription Journal
SB01130	1.72	1.31	1.25	Subscription Journal
SB01131	0.63	0.59	0.60	Subscription Journal
SB01132	1.55	1.49	1.81	Subscription Journal
SB01133	0.41	0.37	0.54	Subscription Journal
SB01134	1.25	1.39	1.41	Subscription Journal
SB01135	0.76	0.77	0.86	Subscription Journal
SB01136	1.88	2.21	1.77	Subscription Journal
SB01137	3.15	2.54	2.78	Subscription Journal
SB01138	3.75	3.79	4.38	Subscription Journal
SB01139	0.71	0.76	0.70	Subscription Journal
SB01140	0.02	0.19	0.13	Subscription Journal
SB01141	0.19	0.19	0.35	Subscription Journal
SB01142	0.52	0.55	0.59	Subscription Journal
SB01143	1.19	0.81	1.02	Subscription Journal
SB01144	0.77	0.85	1.00	Subscription Journal
SB01145	0.22	0.18	0.19	Subscription Journal
SB01146	0.07	0.11	0.19	Subscription Journal
SB01147	0.29	0.67	0.33	Subscription Journal
SB01148	0.18	0.02	0.13	Subscription Journal
SB01149	0.42	0.41	0.58	Subscription Journal
SB01150	0.12	0.18	0.24	Subscription Journal
SB01151	0.66	0.94	1.09	Subscription Journal
SB01152	0.02	0.01	0.10	Subscription Journal
SB01153	0.38	0.26	0.63	Subscription Journal
SB01154	0.13	0.11	0.21	Subscription Journal
SB01155	1.56	1.62	1.60	Subscription Journal
SB01156	0.53	0.65	0.73	Subscription Journal
SB01157	2.32	1.61	1.14	Subscription Journal
SB01158	0.00	0.06	0.03	Subscription Journal
SB01159	0.18	0.42	0.25	Subscription Journal
SB01160	0.00	0.03	0.00	Subscription Trade Journal
SB01161	0.62	1.08	1.25	Subscription Journal
SB01162	0.23	0.21	0.18	Subscription Journal
SB01163	1.19	1.41	1.66	Subscription Journal
SB01164	0.05	0.00	0.05	Subscription Journal
SB01165	0.23	0.25	0.20	Subscription Journal
SB01166	0.28	0.09	0.05	Subscription Journal
SB01167	0.18	0.32	0.62	Subscription Book Series
SB01168	0.18	0.13	0.21	Subscription Journal
SB01169	0.05	0.07	0.09	Subscription Journal
SB01170	0.30	0.06	0.17	Subscription Journal
SB01171	0.16	0.12	0.20	Subscription Journal
SB01172	0.00	0.00	0.00	Subscription Trade Journal
SB01173	0.16	0.30	0.30	Subscription Journal
SB01174	1.14	1.64	1.25	Subscription Journal
SB01175	0.37	0.08	0.21	Subscription Journal
SB01176	0.00	0.01	0.00	Subscription Journal
SB01177	0.07	0.05	0.06	Subscription Journal
SB01178	0.95	0.81	0.99	Subscription Journal
SB01179	0.12	0.07	0.14	Subscription Journal
SB01180	0.00	0.00	0.00	Subscription Trade Journal
SB01181	0.44	0.46	0.61	Subscription Journal
SB01182	1.66	2.24	2.37	Subscription Journal
SB01183	0.18	0.33	0.26	Subscription Journal
SB01184	0.27	0.10	0.09	Subscription Journal
SB01185	0.00	0.03	0.08	Subscription Journal
SB01186	0.03	0.05	0.07	Subscription Journal
SB01187	0.12	0.09	0.05	Subscription Journal
SB01188	0.00	0.00	0.07	Subscription Book Series
SB01189	1.09	1.12	1.33	Subscription Journal
SB01190	0.42	0.43	0.23	Subscription Journal
SB01191	0.61	0.48	0.28	Subscription Journal
SB01192	0.31	0.50	0.47	Subscription Journal
SB01193	2.41	2.29	2.62	Subscription Journal
SB01194	1.43	1.17	1.44	Subscription Journal
SB01195	0.04	0.05	0.00	Subscription Journal
SB01196	0.53	0.18	0.38	Subscription Journal
SB01197	0.02	0.04	0.07	Subscription Journal
SB01198	0.07	0.08	0.18	Subscription Journal
SB01199	0.64	0.63	0.46	Subscription Journal
SB01200	1.49	1.36	0.64	Subscription Journal
SB01201	0.02	0.09	0.04	Subscription Journal
SB01202	0.56	0.86	1.82	Subscription Journal
SB01203	0.00	0.00	0.02	Subscription Journal
SB01204	1.22	1.39	1.35	Subscription Journal
SB01205	0.00	0.25	0.06	Subscription Journal
SB01206	2.76	3.21	2.89	Subscription Journal
SB01207	1.76	1.78	2.10	Subscription Journal
SB01208	0.02	0.02	0.04	Subscription Journal
SB01209	1.98	2.53	2.49	Subscription Journal
SB01210	2.14	2.45	2.13	Subscription Journal
SB01211	5.03	4.21	4.02	Subscription Journal
SB01212	2.21	2.24	2.37	Subscription Journal
SB01213	2.09	1.98	1.95	Subscription Journal
SB01214	0.79	0.95	0.76	Subscription Journal
SB01215	2.07	2.34	2.42	Subscription Journal
SB01216	0.74	1.24	0.94	Subscription Journal
SB01217	2.13	1.99	2.36	Subscription Journal
SB01218	2.09	2.40	2.53	Subscription Journal
SB01219	1.40	1.53	1.84	Subscription Journal
SB01220	0.06	0.01	0.01	Subscription Journal
SB01221	1.07	0.00	0.00	Subscription Journal
SB01222	0.20	0.04	0.07	Subscription Journal
SB01223	1.18	1.57	1.48	Subscription Journal
SB01224	1.02	1.19	1.26	Subscription Journal
SB01225	0.78	0.96	1.23	Subscription Journal
SB01226	2.44	2.44	2.42	Subscription Journal
SB01227	1.71	1.69	1.81	Subscription Journal
SB01228	0.71	0.39	0.72	Subscription Journal
SB01229	0.17	0.26	0.14	Subscription Journal
SB01230	1.99	2.00	1.93	Subscription Journal
SB01231	1.86	2.03	2.10	Subscription Journal
SB01232	2.45	2.66	2.53	Subscription Journal
SB01233	2.65	2.65	2.65	Subscription Journal
SB01234	0.14	0.14	0.03	Subscription Journal
SB01235	2.20	2.28	2.24	Subscription Journal
SB01236	2.83	3.09	2.95	Subscription Journal
SB01237	2.14	1.97	1.42	Subscription Journal
SB01238	0.34	0.32	0.37	Subscription Journal
SB01239	1.14	1.16	1.17	Subscription Journal
SB01240	0.27	0.29	0.42	Subscription Journal
SB01241	0.23	0.24	0.33	Subscription Journal
SB01242	2.40	2.36	2.39	Subscription Journal
SB01243	1.81	2.25	1.95	Subscription Journal
SB01244	4.58	4.72	4.70	Subscription Journal
SB01245	2.37	2.16	2.16	Subscription Journal
SB01246	2.26	2.72	3.31	Subscription Journal
SB01247	0.01	0.01	0.00	Subscription Journal
SB01248	0.38	0.36	0.29	Subscription Journal
SB01249	0.06	0.00	0.02	Subscription Journal
SB01250	0.10	0.04	0.07	Subscription Book Series
SB01251	3.12	2.79	2.45	Subscription Journal
SB01252	0.24	0.29	0.59	Subscription Journal
SB01253	1.02	1.09	0.99	Subscription Journal
SB01254	0.16	0.28	0.56	Subscription Journal
SB01255	1.69	1.78	1.70	Subscription Journal
SB01256	0.00	0.05	0.18	Subscription Journal
SB01257	0.88	0.71	1.03	Subscription Journal
SB01258	0.59	0.65	0.78	Subscription Journal
SB01259	1.90	1.64	1.46	Subscription Journal
SB01260	0.18	0.22	0.16	Subscription Journal
SB01261	1.46	2.16	1.92	Subscription Journal
SB01262	0.66	0.79	0.61	Subscription Journal
SB01263	0.96	0.82	1.17	Subscription Journal
SB01264	0.14	0.21	0.33	Subscription Journal
SB01265	0.07	0.08	0.06	Subscription Journal
SB01266	0.69	0.83	0.63	Subscription Journal
SB01267	0.00	0.00	0.04	Subscription Journal
SB01268	0.59	0.85	0.92	Subscription Journal
SB01269	0.11	0.13	0.07	Subscription Journal
SB01270	0.33	0.30	0.33	Subscription Journal
SB01271	0.69	0.74	0.88	Subscription Journal
SB01272	0.12	0.15	0.06	Subscription Journal
SB01273	0.26	0.25	0.20	Subscription Journal
SB01274	0.13	0.21	0.16	Subscription Journal
SB01275	0.00	0.01	0.01	Subscription Journal
SB01276	0.06	0.09	0.12	Subscription Journal
SB01277	0.94	0.80	1.01	Subscription Journal
SB01278	0.09	0.18	0.18	Subscription Journal
SB01279	0.03	0.00	0.01	Subscription Journal
SB01280	0.03	0.00	0.00	Subscription Journal
SB01281	5.58	5.44	5.28	Subscription Journal
SB01282	0.94	0.87	1.26	Subscription Journal
SB01283	0.01	0.02	0.02	Subscription Trade Journal
SB01284	4.52	4.30	3.66	Subscription Journal
SB01285	1.83	1.74	1.58	Subscription Journal
SB01286	0.39	0.46	0.68	Subscription Journal
SB01287	1.39	1.56	1.47	Subscription Journal
SB01288	3.22	3.26	2.34	Subscription Journal
SB01289	0.06	0.13	0.09	Subscription Journal
SB01290	0.11	0.09	0.24	Subscription Journal
SB01291	0.59	0.85	1.18	Subscription Journal
SB01292	0.79	0.84	0.85	Subscription Journal
SB01293	4.40	5.41	5.16	Subscription Journal
SB01294	1.12	1.38	1.18	Subscription Journal
SB01295	1.27	0.81	1.09	Subscription Journal
SB01296	2.83	3.04	2.65	Subscription Journal
SB01297	2.36	2.95	3.83	Subscription Journal
SB01298	1.38	0.81	0.76	Subscription Journal
SB01299	0.37	0.31	0.29	Subscription Journal
SB01300	1.64	1.69	1.76	Subscription Journal
SB01301	0.67	0.59	0.57	Subscription Journal
SB01302	0.41	0.43	0.35	Subscription Journal
SB01303	0.89	0.88	1.36	Subscription Journal
SB01304	1.52	1.93	2.19	Subscription Journal
SB01305	0.04	0.09	0.16	Subscription Journal
SB01306	0.01	0.02	0.01	Subscription Journal
SB01307	0.20	0.21	0.16	Subscription Journal
SB01308	0.64	0.58	0.46	Subscription Journal
SB01309	0.75	0.86	0.86	Subscription Journal
SB01310	1.06	0.70	0.71	Subscription Journal
SB01311	0.83	0.77	0.35	Subscription Journal
SB01312	0.37	0.24	0.40	Subscription Journal
SB01313	1.83	1.68	1.71	Subscription Journal
SB01314	0.61	0.59	0.80	Subscription Journal
SB01315	0.07	0.21	0.22	Subscription Journal
SB01316	1.16	1.12	1.01	Subscription Journal
SB01317	2.35	2.58	2.41	Subscription Journal
SB01318	0.13	0.32	0.28	Subscription Journal
SB01319	1.11	1.64	1.36	Subscription Journal
SB01320	0.08	0.13	0.14	Subscription Journal
SB01321	0.22	0.15	0.33	Subscription Journal
SB01322	0.87	1.40	1.44	Subscription Journal
SB01323	1.79	0.99	1.65	Subscription Journal
SB01324	0.06	0.00	0.17	Subscription Journal
SB01325	0.51	0.46	0.55	Subscription Journal
SB01326	0.22	0.21	0.20	Subscription Journal
SB01327	0.51	0.84	0.93	Subscription Journal
SB01328	0.45	0.43	0.43	Subscription Journal
SB01329	0.00	0.06	0.00	Subscription Journal
SB01330	0.47	0.40	0.71	Subscription Journal
SB01331	0.06	0.03	0.01	Subscription Journal
SB01332	0.78	0.78	0.58	Subscription Journal
SB01333	0.29	0.28	0.26	Subscription Journal
SB01334	0.28	0.35	0.41	Subscription Journal
SB01335	0.29	0.48	0.58	Subscription Journal
SB01336	0.58	0.58	0.56	Subscription Journal
SB01337	0.62	0.60	0.62	Subscription Journal
SB01338	0.12	0.45	0.38	Subscription Journal
SB01339	0.23	0.19	0.20	Subscription Journal
SB01340	0.46	0.47	0.40	Subscription Journal
SB01341	0.48	0.76	0.23	Subscription Journal
SB01342	0.55	0.52	0.64	Subscription Journal
SB01343	0.39	0.24	0.04	Subscription Journal
SB01344	1.84	1.84	1.54	Subscription Journal
SB01345	0.38	0.53	1.11	Subscription Journal
SB01346	0.38	0.37	0.49	Subscription Journal
SB01347	0.36	0.23	0.11	Subscription Journal
SB01348	0.28	0.22	0.38	Subscription Journal
SB01349	0.43	0.55	0.55	Subscription Journal
SB01350	0.11	0.09	0.05	Subscription Journal
SB01351	0.64	0.63	0.81	Subscription Book Series
SB01352	0.05	0.07	0.06	Subscription Journal
SB01353	0.04	0.04	0.00	Subscription Journal
SB01354	0.53	0.38	0.30	Subscription Journal
SB01355	0.45	0.34	0.36	Subscription Journal
SB01356	0.96	0.97	1.08	Subscription Journal
SB01357	0.55	0.36	0.64	Subscription Journal
SB01358	0.60	1.15	1.17	Subscription Journal
SB01359	0.45	0.27	0.32	Subscription Journal
SB01360	0.51	0.66	1.01	Subscription Journal
SB01361	0.15	0.14	0.21	Subscription Journal
SB01362	0.08	0.14	0.24	Subscription Journal
SB01363	0.04	0.12	0.08	Subscription Journal
SB01364	0.74	1.06	0.98	Subscription Journal
SB01365	1.34	1.34	1.19	Subscription Journal
SB01366	1.51	1.46	2.16	Subscription Journal
SB01367	0.41	0.54	0.45	Subscription Journal
SB01368	0.23	0.32	0.27	Subscription Journal
SB01369	0.11	0.25	0.20	Subscription Journal
SB01370	0.28	0.34	0.19	Subscription Journal
SB01371	0.62	0.73	0.64	Subscription Journal
SB01372	0.74	1.03	0.67	Subscription Journal
SB01373	0.73	1.22	0.95	Subscription Journal
SB01374	0.41	0.49	0.44	Subscription Journal
SB01375	0.65	0.80	0.69	Subscription Journal
SB01376	0.60	0.67	0.58	Subscription Journal
SB01377	0.11	0.09	0.20	Subscription Journal
SB01378	0.11	0.15	0.26	Subscription Journal
SB01379	0.30	0.20	0.30	Subscription Journal
SB01380	0.43	0.38	0.55	Subscription Journal
SB01381	0.72	0.62	0.77	Subscription Journal
SB01382	0.33	0.27	0.38	Subscription Journal
SB01383	0.38	0.26	0.39	Subscription Journal
SB01384	1.26	1.40	1.66	Subscription Journal
SB01385	0.88	0.57	0.78	Subscription Journal
SB01386	0.91	0.92	1.05	Subscription Journal
SB01387	0.98	1.25	1.55	Subscription Journal
SB01388	0.30	0.36	0.56	Subscription Journal
SB01389	0.38	0.46	0.38	Subscription Journal
SB01390	0.83	0.73	0.70	Subscription Journal
SB01391	1.07	1.23	0.83	Subscription Journal
SB01392	1.17	1.31	1.24	Subscription Journal
SB01393	0.04	0.04	0.19	Subscription Journal
SB01394	0.54	0.84	1.11	Subscription Journal
SB01395	0.19	0.26	0.26	Subscription Journal
SB01396	0.12	0.14	0.16	Subscription Journal
SB01397	0.02	0.01	0.05	Subscription Journal
SB01398	0.10	0.06	0.11	Subscription Journal
SB01399	0.07	0.18	0.36	Subscription Journal
SB01400	1.07	1.05	1.42	Subscription Journal
SB01401	0.01	0.00	0.00	Subscription Trade Journal
SB01402	1.28	1.69	1.52	Subscription Trade Journal
SB01403	1.44	1.33	2.23	Subscription Journal
SB01404	3.25	2.97	2.96	Subscription Journal
SB01405	1.42	1.40	1.74	Subscription Journal
SB01406	0.75	1.25	0.77	Subscription Journal
SB01407	1.32	0.77	1.27	Subscription Journal
SB01408	0.93	0.80	0.95	Subscription Journal
SB01409	0.92	0.97	1.15	Subscription Journal
SB01410	1.53	0.73	0.80	Subscription Journal
SB01411	2.39	2.23	2.35	Subscription Journal
SB01412	2.89	3.72	3.89	Subscription Journal
SB01413	1.07	0.91	0.87	Subscription Journal
SB01414	2.82	3.50	3.68	Subscription Journal
SB01415	8.87	6.49	7.03	Subscription Journal
SB01416	1.35	1.76	1.96	Subscription Journal
SB01417	0.12	0.08	0.09	Subscription Journal
SB01418	1.17	0.83	0.85	Subscription Journal
SB01419	0.81	0.71	0.71	Subscription Journal
SB01420	3.30	3.24	3.16	Subscription Journal
SB01421	1.00	0.84	1.04	Subscription Journal
SB01422	4.57	4.80	5.26	Subscription Journal
SB01423	4.34	4.33	4.45	Subscription Journal
SB01424	9.00	8.83	8.95	Subscription Journal
SB01425	0.42	0.33	0.35	Subscription Journal
SB01426	1.84	1.41	1.23	Subscription Journal
SB01427	0.29	0.39	0.11	Subscription Journal
SB01428	0.52	0.54	0.79	Subscription Journal
SB01429	0.00	0.00	0.00	Subscription Journal
SB01430	0.03	0.07	0.08	Subscription Journal
SB01431	3.86	3.90	3.81	Subscription Journal
SB01432	3.35	3.71	2.91	Subscription Journal
SB01433	0.13	0.14	0.14	Subscription Book Series
SB01434	0.63	0.71	0.51	Subscription Journal
SB01435	0.22	0.28	0.39	Subscription Journal
SB01436	0.38	0.50	0.37	Subscription Journal
SB01437	0.45	0.27	0.76	Subscription Journal
SB01438	0.41	0.52	0.47	Subscription Journal
SB01439	0.73	0.66	0.42	Subscription Journal
SB01440	0.78	0.47	0.87	Subscription Journal
SB01441	1.26	1.21	1.44	Subscription Journal
SB01442	3.55	3.73	4.01	Subscription Journal
SB01443	1.27	1.85	1.82	Subscription Journal
SB01444	3.06	3.36	3.93	Subscription Journal
SB01445	0.48	0.29	0.29	Subscription Journal
SB01446	2.19	2.13	2.73	Subscription Journal
SB01447	0.14	0.10	0.14	Subscription Journal
SB01448	1.42	1.51	1.54	Subscription Journal
SB01449	1.09	1.57	1.52	Subscription Journal
SB01450	2.10	2.92	2.29	Subscription Journal
SB01451	2.27	1.88	1.77	Subscription Journal
SB01452	0.58	0.72	1.09	Subscription Journal
SB01453	0.11	0.08	0.11	Subscription Journal
SB01454	0.20	0.02	0.41	Subscription Journal
SB01455	2.14	2.27	2.45	Subscription Journal
SB01456	1.98	2.40	2.50	Subscription Journal
SB01457	0.06	0.31	0.23	Subscription Journal
SB01458	0.00	0.04	0.09	Subscription Journal
SB01459	1.79	1.87	2.18	Subscription Journal
SB01460	1.26	1.26	1.29	Subscription Journal
SB01461	0.03	0.00	0.11	Subscription Journal
SB01462	0.03	0.04	0.05	Subscription Trade Journal
SB01463	1.90	1.95	1.85	Subscription Journal
SB01464	0.01	0.00	0.02	Subscription Journal
SB01465	0.97	1.33	1.27	Subscription Journal
SB01466	0.25	0.42	0.36	Subscription Journal
SB01467	1.16	1.25	1.05	Subscription Journal
SB01468	1.02	0.71	0.80	Subscription Journal
SB01469	0.09	0.33	0.22	Subscription Journal
SB01470	1.03	0.86	0.83	Subscription Journal
SB01471	0.64	0.70	0.74	Subscription Journal
SB01472	0.88	0.77	0.89	Subscription Journal
SB01473	1.03	1.08	1.06	Subscription Journal
SB01474	0.84	0.80	1.00	Subscription Journal
SB01475	0.43	0.44	0.59	Subscription Journal
SB01476	1.17	1.08	1.23	Subscription Journal
SB01477	0.44	0.57	0.59	Subscription Journal
SB01478	0.27	0.18	0.40	Subscription Journal
SB01479	0.64	0.71	0.92	Subscription Journal
SB01480	0.64	1.05	0.98	Subscription Journal
SB01481	1.01	0.70	0.71	Subscription Journal
SB01482	0.43	0.62	0.48	Subscription Journal
SB01483	1.66	1.47	1.51	Subscription Journal
SB01484	1.80	1.79	1.65	Subscription Journal
SB01485	1.11	1.09	1.34	Subscription Journal
SB01486	0.69	0.47	0.66	Subscription Journal
SB01487	0.29	0.56	0.71	Subscription Journal
SB01488	1.14	1.37	1.51	Subscription Journal
SB01489	1.33	1.30	1.55	Subscription Journal
SB01490	0.41	0.45	0.53	Subscription Journal
SB01491	0.36	0.49	0.32	Subscription Journal
SB01492	0.40	0.64	0.45	Subscription Journal
SB01493	0.73	0.76	1.11	Subscription Journal
SB01494	0.69	0.82	0.77	Subscription Journal
SB01495	0.27	0.24	0.21	Subscription Journal
SB01496	0.57	0.55	0.61	Subscription Journal
SB01497	0.31	0.48	0.84	Subscription Journal
SB01498	0.12	0.09	0.35	Subscription Journal
SB01499	0.56	0.55	0.78	Subscription Journal
SB01500	1.41	1.41	1.18	Subscription Journal
SB01501	0.13	0.24	0.22	Subscription Journal
SB01502	0.86	1.02	1.14	Subscription Journal
SB01503	0.25	0.41	0.49	Subscription Journal
SB01504	0.18	0.38	0.26	Subscription Journal
SB01505	0.43	0.54	0.52	Subscription Journal
SB01506	1.41	1.37	1.56	Subscription Journal
SB01507	1.38	1.52	1.60	Subscription Journal
SB01508	0.24	0.26	0.42	Subscription Journal
SB01509	1.46	1.71	1.32	Subscription Journal
SB01510	0.53	0.69	0.95	Subscription Journal
SB01511	0.10	0.19	0.15	Subscription Journal
SB01512	0.35	0.53	0.41	Subscription Journal
SB01513	0.74	0.71	0.84	Subscription Journal
SB01514	0.03	0.01	0.20	Subscription Journal
SB01515	2.29	2.45	2.64	Subscription Journal
SB01516	0.36	0.61	0.69	Subscription Journal
SB01517	0.56	0.68	0.82	Subscription Journal
SB01518	0.63	1.02	0.96	Subscription Journal
SB01519	0.22	0.79	0.68	Subscription Journal
SB01520	0.33	0.58	0.39	Subscription Journal
SB01521	1.05	1.48	1.33	Subscription Journal
SB01522	0.17	0.14	0.06	Subscription Journal
SB01523	0.12	0.19	0.11	Subscription Journal
SB01524	0.09	0.06	0.00	Subscription Journal
SB01525	0.01	0.02	0.02	Subscription Journal
SB01526	0.82	1.52	0.83	Subscription Journal
SB01527	0.25	0.45	0.35	Subscription Journal
SB01528	1.10	0.97	1.15	Subscription Journal
SB01529	0.82	1.00	1.27	Subscription Journal
SB01530	0.61	0.84	0.95	Subscription Journal
SB01531	1.12	0.96	0.81	Subscription Journal
SB01532	0.53	0.30	0.55	Subscription Journal
SB01533	0.66	0.87	0.73	Subscription Journal
SB01534	0.39	0.54	0.34	Subscription Journal
SB01535	0.88	0.99	0.90	Subscription Journal
SB01536	0.38	0.49	0.42	Subscription Journal
SB01537	0.05	0.03	0.17	Subscription Journal
SB01538	0.87	1.09	0.81	Subscription Journal
SB01539	0.95	1.60	1.70	Subscription Journal
SB01540	0.00	0.00	0.00	Subscription Trade Journal
SB01541	0.90	1.18	0.97	Subscription Journal
SB01542	0.53	0.36	0.46	Subscription Journal
SB01543	0.38	0.50	0.80	Subscription Journal
SB01544	0.97	1.01	0.88	Subscription Journal
SB01545	0.27	0.19	0.64	Subscription Journal
SB01546	0.69	0.88	0.94	Subscription Journal
SB01547	1.18	0.88	0.99	Subscription Journal
SB01548	0.76	0.47	0.45	Subscription Journal
SB01549	0.46	0.44	0.58	Subscription Journal
SB01550	0.24	0.23	0.22	Subscription Journal
SB01551	1.00	0.61	0.44	Subscription Journal
SB01552	0.00	0.00	0.03	Subscription Book Series
SB01553	2.82	3.04	3.15	Subscription Journal
SB01554	4.13	4.47	3.30	Subscription Journal
SB01555	2.30	2.91	2.50	Subscription Journal
SB01556	0.64	0.82	2.37	Subscription Journal
SB01557	7.05	7.76	8.27	Subscription Journal
SB01558	2.31	2.47	2.18	Subscription Journal
SB01559	0.22	0.26	0.35	Subscription Journal
SB01560	5.37	5.61	6.96	Subscription Journal
SB01561	0.44	0.58	0.68	Subscription Journal
SB01562	3.58	4.03	4.64	Subscription Journal
SB01563	0.24	0.41	0.55	Subscription Journal
SB01564	0.59	1.19	0.61	Subscription Journal
SB01565	1.55	1.56	1.96	Subscription Journal
SB01566	2.44	2.17	2.19	Subscription Journal
SB01567	4.29	4.10	4.29	Subscription Journal
SB01568	5.44	6.01	5.69	Subscription Journal
SB01569	0.14	0.13	0.22	Subscription Journal
SB01570	0.78	0.90	1.40	Subscription Journal
SB01571	1.16	1.26	1.24	Subscription Journal
SB01572	1.79	1.55	1.46	Subscription Journal
SB01573	0.13	0.31	0.27	Subscription Journal
SB01574	0.46	0.42	0.28	Subscription Journal
SB01575	1.11	1.03	0.97	Subscription Journal
SB01576	0.43	0.21	0.51	Subscription Journal
SB01577	0.72	0.52	0.48	Subscription Journal
SB01578	0.41	0.21	0.36	Subscription Journal
SB01579	0.48	0.36	0.30	Subscription Journal
SB01580	0.07	0.08	0.09	Subscription Journal
SB01581	0.09	0.13	0.09	Subscription Journal
SB01582	0.00	0.06	0.04	Subscription Journal
SB01583	0.04	0.09	0.12	Subscription Journal
SB01584	0.12	0.12	0.06	Subscription Journal
SB01585	0.00	0.00	0.00	Subscription Journal
SB01586	0.68	0.60	0.20	Subscription Journal
SB01587	0.50	0.54	0.82	Subscription Journal
SB01588	0.51	0.69	0.78	Subscription Journal
SB01589	0.79	1.25	1.11	Subscription Journal
SB01590	0.81	0.81	0.62	Subscription Journal
SB01591	0.37	0.75	0.45	Subscription Journal
SB01592	1.14	0.96	0.77	Subscription Journal
SB01593	0.15	0.07	0.10	Subscription Journal
SB01594	0.00	0.01	0.00	Subscription Journal
SB01595	1.03	0.85	0.70	Subscription Journal
SB01596	2.15	2.05	2.24	Subscription Journal
SB01597	0.38	0.32	0.19	Subscription Journal
SB01598	1.19	1.56	2.11	Subscription Journal
SB01599	2.11	2.64	2.57	Subscription Journal
SB01600	0.12	0.33	0.14	Subscription Journal
SB01601	4.82	5.28	4.68	Subscription Journal
SB01602	2.56	2.72	2.56	Subscription Journal
SB01603	0.18	0.09	0.20	Subscription Journal
SB01604	0.26	0.17	0.17	Subscription Trade Journal
SB01605	1.78	1.29	1.12	Subscription Journal
SB01606	0.66	0.83	0.91	Subscription Journal
SB01607	2.85	2.59	2.28	Subscription Journal
SB01608	2.21	2.03	1.40	Subscription Journal
SB01609	3.28	3.05	3.17	Subscription Journal
SB01610	4.26	4.03	3.72	Subscription Journal
SB01611	1.23	1.28	1.23	Subscription Journal
SB01612	0.49	0.62	0.88	Subscription Journal
SB01613	0.97	0.34	1.03	Subscription Journal
SB01614	2.92	2.65	2.71	Subscription Journal
SB01615	2.85	2.30	2.36	Subscription Journal
SB01616	0.01	0.01	0.01	Subscription Journal
SB01617	0.88	0.54	0.55	Subscription Journal
SB01618	1.33	1.42	1.58	Subscription Journal
SB01619	2.86	2.71	2.45	Subscription Journal
SB01620	0.82	1.20	1.48	Subscription Journal
SB01621	1.48	1.61	1.85	Subscription Journal
SB01622	0.28	0.58	0.55	Subscription Journal
SB01623	2.31	2.36	1.81	Subscription Journal
SB01624	1.48	1.33	1.38	Subscription Journal
SB01625	1.39	1.61	1.85	Subscription Journal
SB01626	0.71	0.72	0.67	Subscription Journal
SB01627	4.65	4.54	4.26	Subscription Journal
SB01628	1.86	1.72	1.73	Subscription Journal
SB01629	3.32	3.19	3.17	Subscription Journal
SB01630	2.25	2.13	2.29	Subscription Journal
SB01631	1.62	1.38	1.76	Subscription Journal
SB01632	0.15	0.15	0.19	Subscription Journal
SB01633	0.29	0.25	0.39	Subscription Journal
SB01634	0.07	0.13	0.09	Subscription Journal
SB01635	0.77	0.67	0.45	Subscription Journal
SB01636	0.23	0.47	0.45	Subscription Journal
SB01637	0.97	1.67	3.44	Subscription Journal
SB01638	0.00	0.04	0.03	Subscription Journal
SB01639	0.08	0.05	0.05	Subscription Journal
SB01640	1.63	1.48	1.37	Subscription Journal
SB01641	2.05	2.94	2.72	Subscription Journal
SB01642	0.41	0.41	0.67	Subscription Journal
SB01643	0.15	0.42	0.22	Subscription Journal
SB01644	0.16	0.31	0.22	Subscription Journal
SB01645	1.36	1.45	1.57	Subscription Journal
SB01646	5.07	4.95	5.17	Subscription Journal
SB01647	3.95	3.95	3.80	Subscription Journal
SB01648	2.55	2.62	2.31	Subscription Journal
SB01649	2.63	2.62	2.79	Subscription Journal
SB01650	3.40	3.78	3.73	Subscription Journal
SB01651	0.02	0.03	0.02	Subscription Journal
SB01652	0.10	0.14	0.09	Subscription Journal
SB01653	0.18	0.08	0.20	Subscription Journal
SB01654	0.02	0.02	0.12	Subscription Journal
SB01655	0.78	0.68	1.28	Subscription Journal
SB01656	2.00	1.94	1.97	Subscription Journal
SB01657	0.79	1.13	1.62	Subscription Journal
SB01658	1.54	2.10	2.84	Subscription Journal
SB01659	2.05	1.92	1.98	Subscription Journal
SB01660	0.14	0.40	0.39	Subscription Journal
SB01661	1.32	1.48	1.94	Subscription Journal
SB01662	1.62	1.64	1.87	Subscription Journal
SB01663	0.80	0.89	0.76	Subscription Journal
SB01664	0.62	0.90	0.35	Subscription Journal
SB01665	2.37	2.43	2.51	Subscription Journal
SB01666	0.06	0.05	0.08	Subscription Journal
SB01667	2.72	2.75	3.16	Subscription Journal
SB01668	0.99	1.05	1.45	Subscription Journal
SB01669	4.25	3.85	3.63	Subscription Journal
SB01670	4.88	5.23	4.75	Subscription Journal
SB01671	3.23	3.04	2.99	Subscription Journal
SB01672	1.10	1.14	1.13	Subscription Journal
SB01673	0.05	0.07	0.02	Subscription Journal
SB01674	2.96	3.02	2.80	Subscription Journal
SB01675	1.33	1.54	1.59	Subscription Journal
SB01676	0.23	0.35	0.37	Subscription Journal
SB01677	0.26	0.29	0.20	Subscription Journal
SB01678	2.25	1.68	1.67	Subscription Journal
SB01679	0.70	0.51	0.54	Subscription Journal
SB01680	4.94	4.79	4.71	Subscription Journal
SB01681	3.64	3.80	3.55	Subscription Journal
SB01682	5.53	5.71	5.21	Subscription Journal
SB01683	4.10	4.97	4.90	Subscription Journal
SB01684	4.60	4.77	5.28	Subscription Journal
SB01685	4.76	5.42	5.49	Subscription Journal
SB01686	4.97	5.00	4.90	Subscription Journal
SB01687	2.65	3.02	2.78	Subscription Journal
SB01688	7.76	8.84	8.92	Subscription Journal
SB01689	3.12	3.15	3.20	Subscription Journal
SB01690	1.01	1.16	1.29	Subscription Journal
SB01691	4.85	4.64	4.63	Subscription Journal
SB01692	2.00	1.85	1.94	Subscription Journal
SB01693	0.99	0.91	0.76	Subscription Journal
SB01694	0.98	0.94	0.99	Subscription Journal
SB01695	0.56	1.41	1.52	Subscription Journal
SB01696	0.05	0.06	0.03	Subscription Trade Journal
SB01697	2.42	2.37	2.41	Subscription Journal
SB01698	1.56	1.41	0.98	Subscription Journal
SB01699	0.65	0.85	0.75	Subscription Journal
SB01700	2.48	2.44	2.50	Subscription Journal
SB01701	2.48	2.89	2.98	Subscription Journal
SB01702	4.25	3.76	3.45	Subscription Journal
SB01703	1.79	1.86	1.99	Subscription Journal
SB01704	3.64	3.35	2.64	Subscription Journal
SB01705	3.70	3.60	3.50	Subscription Journal
SB01706	1.25	1.51	1.43	Subscription Journal
SB01707	4.22	5.50	5.12	Subscription Journal
SB01708	3.94	4.25	3.96	Subscription Journal
SB01709	3.81	3.23	3.31	Subscription Journal
SB01710	1.73	1.35	0.97	Subscription Journal
SB01711	3.92	3.44	2.58	Subscription Journal
SB01712	3.61	3.86	3.61	Subscription Journal
SB01713	2.76	2.75	3.09	Subscription Journal
SB01714	0.33	0.30	0.16	Subscription Journal
SB01715	5.50	6.06	6.42	Subscription Journal
SB01716	1.23	0.96	1.55	Subscription Journal
SB01717	2.87	3.29	2.60	Subscription Journal
SB01718	0.75	0.68	0.45	Subscription Journal
SB01719	0.86	0.88	0.85	Subscription Journal
SB01720	1.68	1.57	1.78	Subscription Journal
SB01721	0.62	0.82	0.94	Subscription Journal
SB01722	2.00	1.79	1.87	Subscription Journal
SB01723	1.45	1.65	1.68	Subscription Journal
SB01724	3.08	2.74	3.01	Subscription Journal
SB01725	4.10	4.24	4.22	Subscription Journal
SB01726	1.96	2.15	2.53	Subscription Journal
SB01727	1.87	2.04	1.80	Subscription Journal
SB01728	2.78	2.58	2.71	Subscription Journal
SB01729	2.35	2.14	2.16	Subscription Journal
SB01730	7.26	7.33	7.63	Subscription Journal
SB01731	3.46	3.58	3.50	Subscription Journal
SB01732	1.27	1.74	1.46	Subscription Journal
SB01733	9.82	10.09	7.94	Subscription Journal
SB01734	0.77	0.79	0.63	Subscription Journal
SB01735	1.81	1.90	2.11	Subscription Journal
SB01736	1.44	1.12	0.83	Subscription Journal
SB01737	1.45	1.69	1.65	Subscription Journal
SB01738	0.03	0.03	0.05	Subscription Journal
SB01739	0.03	0.02	0.03	Subscription Journal
SB01740	0.60	0.49	0.33	Subscription Journal
SB01741	3.44	3.05	3.76	Subscription Journal
SB01742	1.19	1.03	1.39	Subscription Journal
SB01743	0.32	0.37	0.38	Subscription Journal
SB01744	3.07	2.85	2.69	Subscription Journal
SB01745	3.07	3.20	3.66	Subscription Journal
SB01746	3.05	3.15	3.17	Subscription Journal
SB01747	3.54	3.25	2.69	Subscription Journal
SB01748	6.38	6.05	5.74	Subscription Journal
SB01749	2.31	2.28	2.09	Subscription Journal
SB01750	0.18	0.25	0.27	Subscription Journal
SB01751	2.06	1.84	1.68	Subscription Journal
SB01752	4.36	4.03	3.71	Subscription Journal
SB01753	9.31	9.35	8.89	Subscription Journal
SB01754	4.15	3.84	4.36	Subscription Journal
SB01755	3.01	2.92	2.92	Subscription Journal
SB01756	1.55	1.38	1.30	Subscription Journal
SB01757	1.81	1.66	1.55	Subscription Journal
SB01758	0.14	0.19	0.16	Subscription Journal
SB01759	0.28	0.30	0.31	Subscription Journal
SB01760	1.08	0.88	1.14	Subscription Journal
SB01761	0.18	0.20	0.09	Subscription Journal
SB01762	3.10	3.00	2.29	Subscription Journal
SB01763	0.94	0.99	0.81	Subscription Journal
SB01764	2.98	2.68	2.29	Subscription Journal
SB01765	1.51	1.07	0.98	Subscription Journal
SB01766	0.44	0.34	0.37	Subscription Journal
SB01767	1.89	2.55	2.82	Subscription Journal
SB01768	0.04	0.02	0.02	Subscription Journal
SB01769	5.17	1.60	1.90	Subscription Journal
SB01770	2.28	2.42	2.90	Subscription Journal
SB01771	0.45	0.40	0.40	Subscription Journal
SB01772	2.70	2.30	2.30	Subscription Journal
SB01773	0.23	0.23	0.57	Subscription Trade Journal
SB01774	1.09	0.74	0.92	Subscription Journal
SB01775	1.57	1.66	1.35	Subscription Journal
SB01776	1.61	1.49	1.67	Subscription Journal
SB01777	2.50	2.49	2.55	Subscription Journal
SB01778	0.98	1.53	2.39	Subscription Journal
SB01779	0.41	0.50	0.38	Subscription Journal
SB01780	1.38	2.46	2.82	Subscription Journal
SB01781	1.18	1.48	1.42	Subscription Journal
SB01782	2.87	3.00	2.96	Subscription Journal
SB01783	2.43	2.55	2.52	Subscription Journal
SB01784	2.16	2.28	3.13	Subscription Journal
SB01785	0.13	0.15	0.10	Subscription Journal
SB01786	0.15	0.10	0.17	Subscription Journal
SB01787	2.52	2.36	2.34	Subscription Journal
SB01788	2.03	2.29	2.39	Subscription Journal
SB01789	3.33	3.30	3.06	Subscription Journal
SB01790	2.06	1.66	1.81	Subscription Journal
SB01791	0.67	0.80	1.07	Subscription Journal
SB01792	0.47	0.58	0.30	Subscription Journal
SB01793	0.31	0.33	0.35	Subscription Journal
SB01794	2.37	2.29	1.83	Subscription Journal
SB01795	1.03	1.55	1.42	Subscription Journal
SB01796	1.95	1.97	1.96	Subscription Journal
SB01797	0.40	0.55	0.26	Subscription Trade Journal
SB01798	0.81	0.91	1.24	Subscription Journal
SB01799	5.30	5.47	5.94	Subscription Journal
SB01800	1.42	0.94	1.20	Subscription Journal
SB01801	0.22	0.22	0.30	Subscription Journal
SB01802	3.12	3.27	2.90	Subscription Journal
SB01803	1.78	1.53	1.68	Subscription Journal
SB01804	1.22	1.19	1.29	Subscription Journal
SB01805	0.11	0.13	0.48	Subscription Journal
SB01806	0.66	0.50	0.73	Subscription Journal
SB01807	6.57	7.07	7.22	Subscription Journal
SB01808	1.22	1.54	1.60	Subscription Journal
SB01809	2.44	2.17	1.89	Subscription Journal
SB01810	1.60	1.72	1.64	Subscription Journal
SB01811	2.17	2.41	2.64	Subscription Journal
SB01812	1.24	1.05	1.02	Subscription Journal
SB01813	1.27	1.22	1.16	Subscription Journal
SB01814	0.73	0.46	0.28	Subscription Journal
SB01815	10.24	10.56	11.05	Subscription Journal
SB01816	1.45	1.23	1.22	Subscription Journal
SB01817	4.16	4.44	4.14	Subscription Journal
SB01818	1.26	1.30	1.23	Subscription Journal
SB01819	1.50	2.00	1.19	Subscription Journal
SB01820	2.98	2.91	3.20	Subscription Journal
SB01821	0.06	0.12	0.15	Subscription Journal
SB01822	1.75	1.66	1.89	Subscription Journal
SB01823	2.20	2.07	2.12	Subscription Journal
SB01824	2.33	2.23	2.04	Subscription Journal
SB01825	4.94	4.68	4.35	Subscription Journal
SB01826	1.52	1.43	1.12	Subscription Journal
SB01827	1.13	1.06	1.01	Subscription Journal
SB01828	1.66	1.62	2.15	Subscription Journal
SB01829	1.01	1.11	1.41	Subscription Journal
SB01830	2.39	2.13	2.06	Subscription Journal
SB01831	2.72	3.03	3.04	Subscription Journal
SB01832	0.13	0.10	0.06	Subscription Journal
SB01833	0.00	0.10	0.21	Subscription Journal
SB01834	0.11	0.00	0.17	Subscription Journal
SB01835	0.00	0.04	0.04	Subscription Journal
SB01836	7.21	7.23	6.93	Subscription Journal
SB01837	2.24	2.18	1.99	Subscription Journal
SB01838	1.41	1.31	1.25	Subscription Journal
SB01839	1.52	1.43	1.95	Subscription Journal
SB01840	1.29	1.25	1.34	Subscription Journal
SB01841	1.38	1.59	1.43	Subscription Journal
SB01842	5.67	6.63	6.35	Subscription Journal
SB01843	0.31	0.60	0.52	Subscription Journal
SB01844	0.11	0.13	0.16	Subscription Journal
SB01845	3.23	3.89	3.98	Subscription Journal
SB01846	0.65	1.02	1.17	Subscription Journal
SB01847	0.21	0.12	0.13	Subscription Journal
SB01848	1.08	1.88	2.21	Subscription Journal
SB01849	2.32	2.69	3.45	Subscription Journal
SB01850	0.19	0.28	0.29	Subscription Journal
SB01851	0.09	0.12	0.08	Subscription Journal
SB01852	0.10	0.35	0.30	Subscription Journal
SB01853	0.00	0.24	0.28	Subscription Journal
SB01854	0.00	0.00	0.02	Subscription Journal
SB01855	0.06	0.04	0.04	Subscription Journal
SB01856	0.00	0.04	0.08	Subscription Journal
SB01857	0.26	0.20	0.14	Subscription Journal
SB01858	0.04	0.00	0.02	Subscription Journal
SB01859	1.07	0.64	1.00	Subscription Journal
SB01860	0.00	0.00	0.03	Subscription Journal
SB01861	0.63	0.74	0.74	Subscription Journal
SB01862	4.18	4.17	4.09	Subscription Journal
SB01863	1.72	2.51	2.59	Subscription Journal
SB01864	2.49	2.58	3.05	Subscription Journal
SB01865	2.27	2.79	2.45	Subscription Journal
SB01866	0.50	0.61	0.68	Subscription Journal
SB01867	0.24	0.55	0.28	Subscription Journal
SB01868	1.48	1.35	1.28	Subscription Journal
SB01869	2.32	2.42	2.65	Subscription Journal
SB01870	0.23	0.31	0.28	Subscription Journal
SB01871	0.27	0.54	0.34	Subscription Journal
SB01872	2.74	2.32	2.65	Subscription Journal
SB01873	2.29	2.74	1.94	Subscription Journal
SB01874	0.23	0.29	0.34	Subscription Journal
SB01875	8.19	7.99	7.31	Subscription Journal
SB01876	2.75	2.68	2.53	Subscription Journal
SB01877	1.68	1.65	1.58	Subscription Journal
SB01878	3.25	3.10	3.29	Subscription Journal
SB01879	2.44	2.47	3.09	Subscription Journal
SB01880	4.37	4.09	3.19	Subscription Journal
SB01881	0.96	0.71	0.87	Subscription Journal
SB01882	1.90	2.05	2.03	Subscription Journal
SB01883	3.14	3.49	3.74	Subscription Journal
SB01884	3.04	2.74	2.75	Subscription Journal
SB01885	2.82	2.96	2.87	Subscription Journal
SB01886	3.88	4.28	4.40	Subscription Journal
SB01887	3.64	3.31	3.42	Subscription Journal
SB01888	3.08	2.65	3.29	Subscription Journal
SB01889	1.61	1.20	1.41	Subscription Journal
SB01890	1.74	1.54	1.69	Subscription Journal
SB01891	5.72	5.88	5.78	Subscription Journal
SB01892	0.43	0.44	0.46	Subscription Journal
SB01893	0.10	0.16	0.12	Subscription Journal
SB01894	2.29	2.94	2.91	Subscription Journal
SB01895	1.73	1.39	1.54	Subscription Journal
SB01896	3.80	4.18	3.88	Subscription Journal
SB01897	0.71	1.03	1.25	Subscription Journal
SB01898	0.57	0.41	0.53	Subscription Journal
SB01899	0.01	0.01	0.00	Subscription Journal
SB01900	1.11	1.28	1.33	Subscription Journal
SB01901	1.04	1.26	1.20	Subscription Journal
SB01902	0.39	0.50	0.50	Subscription Journal
SB01903	0.04	0.30	0.06	Subscription Journal
SB01904	0.00	0.14	0.00	Subscription Book Series
SB01905	5.58	6.37	6.72	Subscription Journal
SB01906	3.05	3.02	3.10	Subscription Journal
SB01907	0.04	0.24	0.15	Subscription Journal
SB01908	0.32	0.32	0.13	Subscription Journal
SB01909	1.68	2.56	2.25	Subscription Journal
SB01910	0.07	0.07	0.06	Subscription Journal
SB01911	0.34	0.41	0.40	Subscription Journal
SB01912	1.79	1.71	1.61	Subscription Journal
SB01913	1.29	1.25	1.47	Subscription Journal
SB01914	0.25	0.33	0.25	Subscription Journal
SB01915	0.47	1.31	0.85	Subscription Journal
SB01916	1.33	1.43	1.40	Subscription Journal
SB01917	0.30	0.42	0.39	Subscription Journal
SB01918	3.35	3.43	3.46	Subscription Journal
SB01919	0.92	1.14	1.48	Subscription Journal
SB01920	0.14	0.05	0.26	Subscription Journal
SB01921	4.88	5.39	5.78	Subscription Journal
SB01922	0.22	0.16	0.18	Subscription Journal
SB01923	3.30	3.24	3.42	Subscription Journal
SB01924	2.65	2.97	2.56	Subscription Journal
SB01925	0.10	0.78	0.56	Subscription Journal
SB01926	0.35	0.33	0.36	Subscription Journal
SB01927	1.72	2.52	2.10	Subscription Journal
SB01928	2.92	2.98	2.59	Subscription Journal
SB01929	2.40	2.47	1.73	Subscription Journal
SB01930	2.84	2.55	2.77	Subscription Journal
SB01931	0.96	1.44	1.30	Subscription Journal
SB01932	2.22	2.77	2.74	Subscription Journal
SB01933	0.87	0.81	0.83	Subscription Journal
SB01934	0.68	0.67	0.76	Subscription Journal
SB01935	3.17	3.51	3.55	Subscription Journal
SB01936	0.15	0.14	0.17	Subscription Journal
SB01937	2.57	3.02	2.84	Subscription Journal
SB01938	0.25	0.22	0.18	Subscription Journal
SB01939	1.11	2.09	1.86	Subscription Journal
SB01940	0.55	0.58	0.63	Subscription Journal
SB01941	2.42	3.32	3.96	Subscription Journal
SB01942	1.46	2.50	3.20	Subscription Journal
SB01943	0.18	0.36	0.48	Subscription Journal
SB01944	0.22	0.23	0.23	Subscription Journal
SB01945	0.33	0.44	0.42	Subscription Journal
SB01946	0.94	0.88	0.92	Subscription Journal
SB01947	0.45	0.45	0.40	Subscription Journal
SB01948	3.18	3.52	3.46	Subscription Journal
SB01949	0.61	0.69	0.58	Subscription Journal
SB01950	2.38	2.69	2.86	Subscription Journal
SB01951	1.09	1.25	1.23	Subscription Journal
SB01952	4.68	4.93	5.11	Subscription Journal
SB01953	2.06	2.32	2.61	Subscription Journal
SB01954	1.50	1.74	1.85	Subscription Journal
SB01955	3.88	3.64	3.58	Subscription Journal
SB01956	2.74	2.53	2.47	Subscription Journal
SB01957	0.27	0.22	0.26	Subscription Journal
SB01958	2.07	2.20	1.61	Subscription Journal
SB01959	0.60	0.63	0.50	Subscription Journal
SB01960	2.23	2.30	2.10	Subscription Journal
SB01961	1.39	1.39	1.27	Subscription Journal
SB01962	1.58	2.79	2.18	Subscription Journal
SB01963	0.97	1.65	1.56	Subscription Journal
SB01964	0.37	0.46	0.51	Subscription Journal
SB01965	3.73	4.47	4.88	Subscription Journal
SB01966	3.67	4.29	4.61	Subscription Journal
SB01967	0.50	0.48	0.56	Subscription Journal
SB01968	4.19	3.64	3.72	Subscription Journal
SB01969	1.53	1.46	1.49	Subscription Journal
SB01970	0.67	0.78	0.56	Subscription Journal
SB01971	1.15	1.10	1.15	Subscription Journal
SB01972	0.08	0.08	0.05	Subscription Journal
SB01973	0.57	0.63	0.70	Subscription Journal
SB01974	0.04	0.09	0.07	Subscription Journal
SB01975	1.76	1.63	1.14	Subscription Journal
SB01976	0.10	0.03	0.10	Subscription Journal
SB01977	0.98	0.87	1.15	Subscription Journal
SB01978	0.05	0.12	0.07	Subscription Journal
SB01979	0.17	0.15	0.13	Subscription Journal
SB01980	0.09	0.10	0.18	Subscription Journal
SB01981	0.16	0.37	0.30	Subscription Journal
SB01982	0.42	0.57	0.64	Subscription Journal
SB01983	4.14	4.37	4.51	Subscription Journal
SB01984	0.00	0.02	0.54	Subscription Journal
SB01985	2.41	2.72	3.01	Subscription Journal
SB01986	0.99	0.80	0.77	Subscription Journal
SB01987	1.41	1.74	1.56	Subscription Journal
SB01988	0.05	0.12	0.08	Subscription Journal
SB01989	0.91	0.71	0.45	Subscription Journal
SB01990	0.66	0.73	1.07	Subscription Journal
SB01991	0.24	0.29	0.19	Subscription Journal
SB01992	0.32	0.24	0.26	Subscription Journal
SB01993	0.26	0.25	0.32	Subscription Journal
SB01994	0.06	0.14	0.22	Subscription Journal
SB01995	0.00	0.00	0.00	Subscription Journal
SB01996	0.50	0.17	0.06	Subscription Journal
SB01997	0.56	0.67	0.59	Subscription Journal
SB01998	0.27	0.39	0.44	Subscription Journal
SB01999	0.13	0.06	0.02	Subscription Journal
[truncated: 13,041 more rows]
